# Supplementary material for: Changes in subcutaneous adipose tissue microRNA expression in response to exercise training in African women with obesity
Source: Sci Rep. 2022 Nov 1;12:18408. doi: 10.1038/s41598-022-23290-x (PMC9626597; doi:10.1038/s41598-022-23290-x)
Supplement: Supplementary file 1 — Supplementary Information. [file 41598_2022_23290_MOESM1_ESM.xls]

## Sheet: Table S2
Supplementary Table S2. MicroRNA assays
MiRNA name	Product No	Scale	Assay No
HUMAN Assays
hsa-miR-155-5p	A25576	Small	477927_mir
hsa-miR-329-3p	A25576	Small	478029_mir
hsa-miR-377-3p	A25576	Small	478075_mir
hsa-miR-516a-5p	A25576	Small	478978_mir
hsa-miR-518c-3p	A25576	Small	478982_mir
hsa-miR-676-3p	A25576	Small	479470_mir
hsa-miR-1260a	A25576	Small	478476_mir
hsa-miR-1306-5p	A25576	Small	478701_mir
hsa-miR-6852-5p	A25576	Small	480461_mir
Endogenous controls
hsa-miR-423-5p	A25576	Small	478090_mir
hsa-miR-191-5p	A25576	Small	477952_mir
Custom made assays
MYNO617	4398987	Small	GUGCACAUUGUUAGAGCUUGGAGUU
hsa-mir-novel-chr3_31164
Endogenous controls – MYN0617
hsa-miR-454	4427975	Small	2323
RNU6b	4427975	Small	1093
Mouse Assays
mmu-miR-155-5p	A25576	Small	mmu480953_mir
mmu-miR-329-3p	A25576	Small	mmu482742_mir
mmu-miR-377-3p	A25576	Small	mmu481826_mir
Endogenous controls
mmu-miR-191-5p	A25576	Small	mmu481584_mir
mmu-miR-423-5p	A25576	Small	mmu481834_mir

## Sheet: Table S3
Supplementary Table S3. MiR155-5p, miR-329-3p and miR-377-3p pathways
MiRNA	Database source	Pathway	No. Gene Targets	P-value
mir-155-5p
Insulin	WikiPathways	Factors and pathways affecting insulin-like growth factor (IGF1)-Akt signaling	7	0.005
	GO- Biological Process	Cellular response to insulin stimulus	19	0.037
	WikiPathways	Insulin Signaling	21	0.001
	KEGG	Insulin signaling pathway	18	0.004
	WikiPathways	Leptin Insulin Overlap	4	0.034
Lipid	GO- Biological Process	Response to lipid	87	1.84e-07
	GO- Biological Process	Cellular response to lipid	59	1.87e-05
	GO- Biological Process	Regulation of lipid metabolic process	43	3.86e-05
	GO- Biological Process	Cellular lipid metabolic process	82	4.47e-05
	GO- Biological Process	Lipid metabolic process	99	0.000284
	GO- Biological Process	Lipid modification	29	0.000724
	GO- Biological Process	Regulation of lipid storage	10	0.001
	Reactome	Metabolism of lipids	63	0.002
	GO- Biological Process	Cellular lipid catabolic process	22	0.002
	GO- Biological Process	Positive regulation of lipid storage	6	0.004
	Reactome	Regulation of lipid metabolism by Peroxisome proliferator-activated receptor alpha (PPARα)	17	0.006
	GO- Biological Process	Glycerolipid metabolic process	37	0.006
	GO- Biological Process	Lipid storage	10	0.016
	GO- Biological Process	Regulation of lipid kinase activity	9	0.019
	GO- Biological Process	Inositol lipid-mediated signaling	17	0.022
	WikiPathways	SREBF and miR33 in cholesterol and lipid homeostasis	4	0.029
	GO- Molecular Function	Lipid kinase activity	9	0.032
	GO- Biological Process	Glycerophospholipid metabolic process	28	0.036
	GO- Biological Process	Lipid biosynthetic process	48	0.044
	GO- Biological Process	Phospholipid dephosphorylation	5	0.046
	GO- Biological Process	Lipid oxidation	11	0.049
	GO- Biological Process	Regulation of lipid transport	11	0.049
miR-329-3p
insulin	Reactome	Insulin receptor signaling cascade	2	0.01
	Reactome	Signaling by Insulin receptor	2	0.01
	KEGG	Insulin signaling pathway	2	0.021
	KEGG	Insulin signaling pathway	13	0.034
	WikiPathways	Insulin Signaling	2	0.036
	WikiPathways	Factors and pathways affecting insulin-like growth factor (IGF1)-Akt signaling	6	0.042
lipid		None
miR-377-3p
insulin	GO - Molecular Function	Insulin-like growth factor-activated receptor activity	3	0.002
	GO - Biological Process	Insulin-like growth factor receptor signaling pathway	5	0.046
lipid		None

## Sheet: Table S4
Supplementary Table S4. MYN067 KEGG pathways
Gene	Pathway Name	Accession Number
Nuclear Factor of Activated T Cells 1 (NFATC1)	AGE-RAGE signaling pathway in diabetic complications	hsa04933
Paired Box 6 (PAX6)	Maturity onset diabetes of the young	hsa04950
Phosphatidylinositol-4,5-Bisphosphate 3-Kinase Catalytic Subunit Beta (PIK3CB)	Insulin resistance	hsa04931
	Diabetic cardiomyopathy	hsa05415
Glutamine-Fructose-6-Phosphate Transaminase 2 (GFPT2)	Insulin resistance	hsa04931
	Diabetic cardiomyopathy	hsa05415
	Metabolic pathways	hsa01100
Piccolo Presynaptic Cytomatrix Protein (PCLO)	Insulin secretion	hsa04911
Protein Phosphatase 3 Catalytic Subunit Alpha (PPP3CA)	Glucagon signaling pathway	hsa04922

## Sheet: Table S1
Supplementary Table S1. Sequence data
miRNA expression (based on TagCount_ALL_Isoform data) Column A: MATURE-ID, the ID of mature miRNA annotated in miRBase 21. Column B: pre-miRNA arm (5p or 3p), the position of the mature miRNA on pre-miRNA. Column C: PRE-ID, the pre-miRNA name. Column D: PRE-ACC, the pre-miRNA ACCESSION. Column E: MUTURE-SEED, the seed sequence of the mature miRNA. Column F: MATURE-LENGTH, the length of the mature…
EXERCISE GROUP
miRNA information										TagCount_Mature_Alone								TagCount_Most_Abundant_Seq								TagCount_ALL_Isoform								group_mean		Fold Change, P value(unpaired) and FDR
MATURE-ID	pre-miRNA arm (5p or 3p)	PRE-ID	PRE-ACC	MATURE-SEED	MATURE-LENGTH	MATURE-SEQ	MATURE-ACC	Most_Abundant_Seq	Is_miRBaseMature_Most_Abundant_Seq	Ex19-Pre	Ex23-Pre	Ex31-Pre	Ex43-Pre	Ex19-Post	Ex23-Post	Ex31-Post	Ex43-Post	Ex19-Pre	Ex23-Pre	Ex31-Pre	Ex43-Pre	Ex19-Post	Ex23-Post	Ex31-Post	Ex43-Post	Ex19-Pre	Ex23-Pre	Ex31-Pre	Ex43-Pre	Ex19-Post	Ex23-Post	Ex31-Post	Ex43-Post	Group3	Group4	Group3 vs Group4 Fold change	Group3 vs Group4 P-value(unpaired)	Group3 vs Group4 FDR
hsa-miR-676-3p	3p	hsa-mir-676	MI0016436	UGUCCU	21	CUGUCCUAAGGUUGUUGAGUU	MIMAT0018204	CTGTCCTAAGGTTGTTGAGTTT	No	1		1				1		1	2	1	1	1	1		1	3	2	2	2	1	1	1	1	12.25	11	1.11364	0.00245234	1
hsa-miR-377-3p	3p	hsa-mir-377	MI0000785	UCACAC	22	AUCACACAAAGGCAACUUUUGU	MIMAT0000730	ATCACACAAAGGCAACTTTTGT	Yes		1			1	2	1	2		1			1	2	1	2		1			1	2	2	3	10.25	12	0.854167	0.0106347	1
hsa-miR-novel-chr3_31164	5p	hsa-mir-novel-chr3_31164	MYNO617	UGCACA	25	GUGCACAUUGUUAGAGCUUGGAGUU	hsa-miR-novel-chr3_31164	GTGCACATTGTTAGAGCTTGGAGTT	Yes					1			1					1			1					1	1		1	10	10.75	0.930233	0.0240082	1
hsa-miR-1306-5p	5p	hsa-mir-1306	MI0006443	CACCUC	22	CCACCUCCCCUGCAAACGUCCA	MIMAT0022726	CCACCTCCCCTGCAAACGTCCA	Yes	1	1	1	1	1	1		1	1	1	1	1	1	1		1	5	5	5	4	3	4	4	4	14.75	13.75	1.07273	0.0300197	1
hsa-miR-155-5p	5p	hsa-mir-155	MI0000681	UAAUGC	23	UUAAUGCUAAUCGUGAUAGGGGU	MIMAT0000646	TTAATGCTAATCGTGATAGGGGT	Yes	40	65	50	51	103	71	65	111	40	65	50	51	103	71	65	111	105	168	148	148	300	192	176	313	152.25	255.25	0.596474	0.0351089	1
hsa-miR-329-3p	3p	hsa-mir-329-1	MI0001725	ACACAC	22	AACACACCUGGUUAACCUCUUU	MIMAT0001629	AACACACCTGGTTAACCTCTTT	Yes	1	1	1	1	2	2	2	2	1	1	1	1	2	2	2	2	2	5	2	2	4	5	5	5	12.75	14.75	0.864407	0.0446904	1
hsa-miR-4677-3p	3p	hsa-mir-4677	MI0017308	CUGUGA	22	UCUGUGAGACCAAAGAACUACU	MIMAT0019761	TCTGTGAGACCAAAGAACTACT	Yes	3	4	3	2	3	4	4	3	3	4	3	2	3	4	4	3	3	4	3	2	4	7	5	4	13	15	0.866667	0.0498253	1
hsa-miR-539-5p	5p	hsa-mir-539	MI0003514	GAGAAA	22	GGAGAAAUUAUCCUUGGUGUGU	MIMAT0003163	GGAGAAATTATCCTTGGTGTGTT	No	1	1			2		1	1			1	1	1	1	1	1	1	1	1	1	3	1	2	2	11	12	0.916667	0.0498253	1
hsa-miR-6806-3p	3p	hsa-mir-6806	MI0022651	GAAGCU	22	UGAAGCUCUGACAUUCCUGCAG	MIMAT0027513	TGAAGCTCTGACATTCCTGCAGT	No			1	1				1	1	1	1	1	1	1	1	1	2	2	3	3	1	1	2	2	12.5	11.5	1.08696	0.0498253	1
hsa-miR-6852-5p	5p	hsa-mir-6852	MI0022698	CCUGGG	21	CCCUGGGGUUCUGAGGACAUG	MIMAT0027604	CCCTGGGGTTCTGAGGACATG	Yes	1	1	1						1	1	1						1	2	1						11	10	1.1	0.0498253	1
hsa-miR-365b-5p	5p	hsa-mir-365b	MI0000769	GGGACU	22	AGGGACUUUCAGGGGCAGCUGU	MIMAT0022833	GAGGGACTTTCAGGGGCAGCTGT	No		1		1	1				3	3	3	2	2	2	2	2	13	15	9	10	11	8	4	8	21.75	17.75	1.22535	0.0910915	1
hsa-miR-518f-3p	3p	hsa-mir-518f	MI0003154	AAAGCG	21	GAAAGCGCUUCUCUUUAGAGG	MIMAT0002842	GAAAGCGCTTCTCTTTAGAGGA	No		1	2					1		1	2	2		1				4	4	2		1		1	12.5	10.5	1.19048	0.0924263	1
hsa-miR-362-3p	3p	hsa-mir-362	MI0000762	ACACAC	22	AACACACCUAUUCAAGGAUUCA	MIMAT0004683	AACACACCTATTCAAGGATTCA	Yes	1	1	1	1	1	1	1		1	1	1	1	1	1	1		1	2	2	1	1	1	1		11.5	10.75	1.06977	0.0971602	1
hsa-miR-novel-chr3_32499	5p	hsa-mir-novel-chr3_32499	MYNO432	ACCUCC	23	GACCUCCUGGGAUCGCAUCUGGA	hsa-miR-novel-chr3_32499	GACCTCCTGGGATCGCATCTGGA	Yes	1	2	1	1	1	1			1	2	1	1	1	1			1	2	1	1	1	1			11.25	10.5	1.07143	0.0971602	1
hsa-miR-518c-3p	3p	hsa-mir-518c	MI0003159	AAAGCG	23	CAAAGCGCUUCUCUUUAGAGUGU	MIMAT0002848	CAAAGCGCTTCTCTTTAGAGT	No			1						1	2	2	1	1	1		1	1	4	7	3	1	1	1	2	13.75	11.25	1.22222	0.097538	1
hsa-miR-3913-5p	5p	hsa-mir-3913-1	MI0016417	UUGGGA	22	UUUGGGACUGAUCUUGAUGUCU	MIMAT0018187	TTTGGGACTGATCTTGATGTC	No				1					1	1	1	1		1		1	2	4	1	2		2		1	12.25	10.75	1.13953	0.106558	1
hsa-miR-517c-3p	3p	hsa-mir-517c	MI0003174	UCGUGC	22	AUCGUGCAUCCUUUUAGAGUGU	MIMAT0002866	ATCGTGCATCCTTTTAGAGTGT	Yes	1	2	6	2			1	1	1	2	6	2			1	1	1	3	8	2			1	1	13.5	10.5	1.28571	0.106558	1
hsa-miR-342-3p	3p	hsa-mir-342	MI0000805	CUCACA	23	UCUCACACAGAAAUCGCACCCGU	MIMAT0000753	TCTCACACAGAAATCGCACCCGTC	No	53	54	55	70	64	93	54	62	49	61	58	70	96	93	57	90	173	211	192	241	282	352	192	257	214.25	280.75	0.763134	0.11507	1
hsa-miR-3182	5p	hsa-mir-3182	MI0014224	CUUCUG	17	GCUUCUGUAGUGUAGUC	MIMAT0015062	GCTTCTGTAGTGTAGTG	No		1							33	62	6	32	10	14	17	4	56	115	9	59	16	24	30	6	69.75	29	2.40517	0.1174	1
hsa-miR-455-5p	5p	hsa-mir-455	MI0003513	AUGUGC	22	UAUGUGCCUUUGGACUACAUCG	MIMAT0003150	TATGTGCCTTTGGACTACATCGT	No	20	30	27	47	43	39	35	34	108	151	114	187	255	157	137	217	234	351	274	443	578	379	352	490	335.5	459.75	0.729744	0.124424	1
hsa-miR-512-3p	3p	hsa-mir-512-1	MI0003140	AGUGCU	22	AAGUGCUGUCAUAGCUGAGGUC	MIMAT0002823	AAGTGCTGTCATAGCTGAGGTC	Yes	2	1	7	3	1	1		1	2	1	7	3	1	1		1	5	5	24	9	2	3	2	4	20.75	12.75	1.62745	0.128621	1
hsa-miR-582-3p	3p	hsa-mir-582	MI0003589	AACUGG	22	UAACUGGUUGAACAACUGAACC	MIMAT0004797	TAACTGGTTGAACAACTGAACC	Yes	13	15	22	19	26	18	21	21	13	15	22	19	26	18	21	21	15	19	26	22	32	22	25	25	30.5	36	0.847222	0.131317	1
hsa-miR-200a-5p	5p	hsa-mir-200a	MI0000737	AUCUUA	22	CAUCUUACCGGACAGUGCUGGA	MIMAT0001620	CATCTTACCGGACAGTGCTGGA	Yes			1	1	1	1	1	1			1	1	1	1	1	1			1	1	1	1	1	1	10.5	11	0.954545	0.133975	1
hsa-miR-3129-3p	3p	hsa-mir-3129	MI0014146	AACUAA	22	AAACUAAUCUCUACACUGCUGC	MIMAT0019202	AAACTAATCTCTACACTGCTGC	Yes	1								1								1	1							10.5	10	1.05	0.133975	1
hsa-miR-3133	5p	hsa-mir-3133	MI0014153	AAAGAA	22	UAAAGAACUCUUAAAACCCAAU	MIMAT0014998	TAAAGAACTCTTAAAACCCAAT	Yes	1	1	1		1	1			1	1	1		1	1			1	3	1	1	1	1			11.5	10.5	1.09524	0.133975	1
hsa-miR-320d	3p	hsa-mir-320d-1	MI0008190	AAAGCU	19	AAAAGCUGGGUUGAGAGGA	MIMAT0006764	AAAAGCTGGGTTGAGAGGA	Yes						1	1							1	1							1	1		10	10.5	0.952381	0.133975	1
hsa-miR-346	5p	hsa-mir-346	MI0000826	GUCUGC	23	UGUCUGCCCGCAUGCCUGCCUCU	MIMAT0000773	TGTCTGCCCGCATGCCTGCCTCT	Yes	1	1	1	2	1	1	1	1	1	1	1	2	1	1	1	1	1	2	1	2	1	1	1	1	11.5	11	1.04546	0.133975	1
hsa-miR-34c-3p	3p	hsa-mir-34c	MI0000743	AUCACU	22	AAUCACUAACCACACGGCCAGG	MIMAT0004677	AATCACTAACCACACGGCCAGG	Yes				1								1						1		1					10.5	10	1.05	0.133975	1
hsa-miR-4705	5p	hsa-mir-4705	MI0017338	CAAUCA	22	UCAAUCACUUGGUAAUUGCUGU	MIMAT0019805	TCAATCACTTGGTAATTGCTGT	Yes		1		1						1		1						1		1					10.5	10	1.05	0.133975	1
hsa-miR-4772-5p	5p	hsa-mir-4772	MI0017414	GAUCAG	22	UGAUCAGGCAAAAUUGCAGACU	MIMAT0019926	TGATCAGGCAAAATTGCAGACT	Yes							1	1							1	1							1	1	10	10.5	0.952381	0.133975	1
hsa-miR-4999-5p	5p	hsa-mir-4999	MI0017865	GCUGUA	21	UGCUGUAUUGUCAGGUAGUGA	MIMAT0021017	TGCTGTATTGTCAGGTAGTGA	Yes		1								1								1	1						10.5	10	1.05	0.133975	1
hsa-miR-525-5p	5p	hsa-mir-525	MI0003152	UCCAGA	21	CUCCAGAGGGAUGCACUUUCU	MIMAT0002838	CTCCAGAGGGATGCACTTTCT	Yes		1	1							1	1							1	1						10.5	10	1.05	0.133975	1
hsa-miR-novel-chr11_4467	5p	hsa-mir-novel-chr11_4467	MYNO23	UUCUCU	22	GUUCUCUAUAGGAAGCCAUAGC	hsa-miR-novel-chr11_4467	GTTCTCTATAGGAAGCCATAG	No	1	1	1	1	1		1		1	1	1	1	1				2	4	2	2	3		1		12.5	11	1.13636	0.133975	1
hsa-miR-novel-chr14_8787	3p	hsa-mir-novel-chr14_8787	MYNO65	UUUGUG	22	UUUUGUGUGUCAGGGUGCAGGU	hsa-miR-novel-chr14_8787	TTTTGTGTGTCAGGGTGCAGGT	Yes		1		1						1		1						1		1					10.5	10	1.05	0.133975	1
hsa-miR-novel-chr1_22002	3p	hsa-mir-novel-chr1_22002	MYNO506	UCUCUG	19	GUCUCUGUGGCGCAAUCGG	hsa-miR-novel-chr1_22002	GTCTCTGTGGCGCAATCGG	Yes	1			1					1			1					1			1					10.5	10	1.05	0.133975	1
hsa-miR-21-5p	5p	hsa-mir-21	MI0000077	AGCUUA	22	UAGCUUAUCAGACUGAUGUUGA	MIMAT0000076	TAGCTTATCAGACTGATGTTGA	Yes	3854	6597	4321	7394	9317	7677	5318	7343	3854	6597	4321	7394	9317	7677	5318	7343	13522	22820	14487	22706	33215	26930	17246	24582	18393.8	25503.2	0.721232	0.138349	1
hsa-miR-382-3p	3p	hsa-mir-382	MI0000790	AUCAUU	21	AAUCAUUCACGGACAACACUU	MIMAT0022697	AATCATTCACGGACAACACTTT	No	4	7	2	6	7	10	7	9	7	11	3	6	7	14	6	12	15	23	6	15	19	31	16	26	24.75	33	0.75	0.14012	1
hsa-miR-146b-5p	5p	hsa-mir-146b	MI0003129	GAGAAC	22	UGAGAACUGAAUUCCAUAGGCU	MIMAT0002809	TGAGAACTGAATTCCATAGGCTGT	No	210	321	268	638	814	549	247	900	251	404	194	318	1174	381	231	1253	1043	1750	1080	2358	4636	2192	1063	4745	1567.75	3169	0.494714	0.14844	1
hsa-miR-455-3p	3p	hsa-mir-455	MI0003513	CAGUCC	21	GCAGUCCAUGGGCAUAUACAC	MIMAT0004784	GCAGTCCATGGGCATATACACT	No	2	2	2	4	4	3	4	3	10	17	14	22	22	21	21	21	25	47	40	59	57	54	54	53	52.75	64.5	0.817829	0.151493	1
hsa-miR-3605-3p	3p	hsa-mir-3605	MI0015995	CUCCGU	23	CCUCCGUGUUACCUGUCCUCUAG	MIMAT0017982	CCTCCGTGTTACCTGTCCTCT	No		2	1	1			1	1	4	4	5	6	6	5	4	4	8	12	9	11	6	8	8	10	20	18	1.11111	0.15359	1
hsa-miR-novel-chr8_45117	3p	hsa-mir-novel-chr8_45117	MYNO758	GCUGGU	19	GGCUGGUCCGAUGGUAGUG	hsa-miR-novel-chr8_45117	GGCTGGTCCGATGGTAGTGGGTT	No	73	148	20	38	47	27	28	25	85	99	70	81	63	75	61	47	481	842	265	380	287	338	271	250	502	296.5	1.69309	0.154391	1
hsa-miR-504-5p	5p	hsa-mir-504	MI0003189	GACCCU	22	AGACCCUGGUCUGCACUCUAUC	MIMAT0002875	AGACCCTGGTCTGCACTCTATC	Yes	68	79	47	67	60	52	44	44	68	79	47	67	60	52	44	44	166	234	111	161	143	142	111	96	178	133	1.33835	0.156975	1
hsa-miR-337-3p	3p	hsa-mir-337	MI0000806	UCCUAU	22	CUCCUAUAUGAUGCCUUUCUUC	MIMAT0000754	TCCTATATGATGCCTTTCTTC	No	2	2	2	2	3	4	3	4	3	5	3	4	6	7	3	6	7	19	8	11	15	20	13	17	21.25	26.25	0.809524	0.158165	1
hsa-miR-34a-5p	5p	hsa-mir-34a	MI0000268	GGCAGU	22	UGGCAGUGUCUUAGCUGGUUGU	MIMAT0000255	TGGCAGTGTCTTAGCTGGTTGT	Yes	20	23	13	30	38	39	19	31	20	23	13	30	38	39	19	31	56	68	32	80	111	96	49	87	69	95.75	0.720627	0.160745	1
hsa-miR-221-5p	5p	hsa-mir-221	MI0000298	CCUGGC	22	ACCUGGCAUACAAUGUAGAUUU	MIMAT0004568	ACCTGGCATACAATGTAGATT	No	8	13	9	11	17	13	12	14	19	26	19	33	24	31	23	22	56	71	55	79	95	83	67	71	75.25	89	0.845506	0.162013	1
hsa-miR-1343-3p	3p	hsa-mir-1343	MI0017320	UCCUGG	22	CUCCUGGGGCCCGCACUCUCGC	MIMAT0019776	CTCCTGGGGCCCGCACTCTCGC	Yes					1		1						1		1				1		2	1	1		10.25	11	0.931818	0.168227	1
hsa-miR-6866-5p	5p	hsa-mir-6866	MI0022713	UAGAGG	23	UUAGAGGCUGGAAUAGAGAUUCU	MIMAT0027632	TAGAGGCTGGAATAGAGATTCT	No	1				1								1		1	1	1				2		1	1	10.25	11	0.931818	0.168227	1
hsa-miR-novel-chr2_29287	5p	hsa-mir-novel-chr2_29287	MYNO451	GCGGGG	17	AGCGGGGCCUCACGAUC	hsa-miR-novel-chr2_29287	TGAAAGCGGGGCCTCACGATC	No		1							1	1							1	2							10.75	10	1.075	0.168227	1
hsa-miR-146a-5p	5p	hsa-mir-146a	MI0000477	GAGAAC	22	UGAGAACUGAAUUCCAUGGGUU	MIMAT0000449	TGAGAACTGAATTCCATGGGTT	Yes	476	578	710	648	733	636	638	895	476	578	710	648	733	636	638	895	1030	1162	1454	1292	1516	1261	1311	1815	1244.5	1485.75	0.837624	0.170752	1
hsa-miR-novel-chr13_7067	3p	hsa-mir-novel-chr13_7067	MYNO299	UGUGCC	22	AUGUGCCUAGUGGCUGCUGUCU	hsa-miR-novel-chr13_7067	ATGTGCCTAGTGGCTGCTGTCT	Yes	1	2	2	2	1	1	1		1	2	2	2	1	1	1		2	5	4	3	3	2	3	1	13.5	12.25	1.10204	0.170844	1
hsa-miR-409-5p	5p	hsa-mir-409	MI0001735	GGUUAC	23	AGGUUACCCGAGCAACUUUGCAU	MIMAT0001638	AGGTTACCCGAGCAACTTTGCAT	Yes	4	7	3	3	5	8	4	8	4	7	3	3	5	8	4	8	14	33	13	16	24	35	21	31	29	37.75	0.768212	0.17513	1
hsa-miR-146b-3p	3p	hsa-mir-146b	MI0003129	GCCCUG	22	UGCCCUGUGGACUCAGUUCUGG	MIMAT0004766	GCCCTGTGGACTCAGTTCTGGT	No	1	1		2	2	1		1	10	18	17	39	46	40	14	44	19	43	35	84	102	84	32	90	55.25	87	0.635057	0.176932	1
hsa-miR-494-3p	3p	hsa-mir-494	MI0003134	GAAACA	22	UGAAACAUACACGGGAAACCUC	MIMAT0002816	TGAAACATACACGGGAAACCTCT	No							1	1	16	22	11	14	19	27	14	34	21	33	14	19	26	38	20	48	31.75	43	0.738372	0.180846	1
hsa-miR-520g-3p	3p	hsa-mir-520g	MI0003166	CAAAGU	24	ACAAAGUGCUUCCCUUUAGAGUGU	MIMAT0002858	CAAAGTGCTTCCCTTTAGAGTGT	No		1	2	1			1	1	1	1	6	2		1	1	1	1	4	16	6		1	3	3	16.75	11.75	1.42553	0.184516	1
hsa-miR-519d-3p	3p	hsa-mir-519d	MI0003162	AAAGUG	22	CAAAGUGCCUCCCUUUAGAGUG	MIMAT0002853	CAAAGTGCCTCCCTTTAGAGTGT	No		1	2		1				1	2	4	2	1	1	1	1	1	4	14	5	3	2	1	1	16	11.75	1.3617	0.185094	1
hsa-miR-188-5p	5p	hsa-mir-188	MI0000484	AUCCCU	21	CAUCCCUUGCAUGGUGGAGGG	MIMAT0000457	CATCCCTTGCATGGTGGAGGG	Yes	2	1		1	1				2	1		1	1				3	1		1	1				11.25	10.25	1.09756	0.190116	1
hsa-miR-520h	3p	hsa-mir-520h	MI0003175	CAAAGU	22	ACAAAGUGCUUCCCUUUAGAGU	MIMAT0002867	ACAAAGTGCTTCCCTTTAGAGT	Yes		1	2	1				1		1	2	1				1		1	3	1				1	11.25	10.25	1.09756	0.190116	1
hsa-miR-526b-5p	5p	hsa-mir-526b	MI0003150	UCUUGA	23	CUCUUGAGGGAAGCACUUUCUGU	MIMAT0002835	CTCTTGAGGGAAGCACTTTCTGT	Yes	2	1	12	3	1	1	2	1	2	1	12	3	1	1	2	1	3	5	26	6	1	4	2	1	20	12	1.66667	0.190116	1
hsa-miR-518a-3p	3p	hsa-mir-518a-1	MI0003170	AAAGCG	22	GAAAGCGCUUCCCUUUGCUGGA	MIMAT0002863	GAAAGCGCTTCCCTTTGCTGGA	Yes		1	5	2			1			1	5	2			1			3	11	3		1	1	1	14.25	10.75	1.32558	0.19047	1
hsa-miR-520a-3p	3p	hsa-mir-520a	MI0003149	AAGUGC	22	AAAGUGCUUCCCUUUGGACUGU	MIMAT0002834	AAAGTGCTTCCCTTTGGACTGT	Yes	2	2	18	3		1	2	1	2	2	18	3		1	2	1	7	7	44	12	2	8	4	3	27.5	14.25	1.92982	0.191725	1
hsa-miR-30b-3p	3p	hsa-mir-30b	MI0000441	UGGGAG	22	CUGGGAGGUGGAUGUUUACUUC	MIMAT0004589	CTGGGAGGTGGATGTTTACTTC	Yes	1	2	2	3	3	2	2	1	1	2	2	3	3	2	2	1	5	6	4	6	4	5	5	2	15.25	14	1.08929	0.19357	1
hsa-miR-novel-chr8_45571	5p	hsa-mir-novel-chr8_45571	MYNO708	GAGGCU	17	AGAGGCUGUUUCUGAGC	hsa-miR-novel-chr8_45571	AGAGGCTGTTTCTGAGC	Yes		1		1		1				1		1		1			3	6		7	1	3	2		14	11.5	1.21739	0.19357	1
hsa-miR-novel-chr19_16684	5p	hsa-mir-novel-chr19_16684	MYNO305	GGGGCU	18	CGGGGCUGGGCGCGCGCU	hsa-miR-novel-chr19_16684	AAGCGGGGCTGGGCGCG	No							1		4	1	2	3		1	3	1	13	4	3	6		2	7	1	16.5	12.5	1.32	0.194427	1
hsa-miR-323a-3p	3p	hsa-mir-323a	MI0000807	ACAUUA	21	CACAUUACACGGUCGACCUCU	MIMAT0000755	CACATTACACGGTCGACCTCT	Yes	5	6	2	4	5	6	3	8	5	6	2	4	5	6	3	8	9	13	3	8	12	12	8	22	18.25	23.5	0.776596	0.197781	1
hsa-miR-1303	3p	hsa-mir-1303	MI0006370	UUAGAG	22	UUUAGAGACGGGGUCUUGCUCU	MIMAT0005891	TTTTAGAGACGGGGTCTTGCTCT	No	8	8	5	5	8	8	3	4	17	12	11	15	12	8	11	12	40	37	24	27	32	25	21	24	42	35.5	1.1831	0.198733	1
hsa-miR-516b-5p	5p	hsa-mir-516b-2	MI0003167	UCUGGA	22	AUCUGGAGGUAAGAAGCACUUU	MIMAT0002859	ATCTGGAGGTAAGAAGCACTTT	Yes	11	30	83	21	11	12	10	20	11	30	83	21	11	12	10	20	18	44	127	31	17	18	13	29	65	29.25	2.22222	0.19979	1
hsa-miR-653-3p	3p	hsa-mir-653	MI0003674	UCACUG	22	UUCACUGGAGUUUGUUUCAAUA	MIMAT0026625	TTCACTGGAGTTTGTTTCAAT	No	1	1	1	1		1			1	3	1	3	1	3	1	1	2	7	2	4	1	4	1	1	13.75	11.75	1.17021	0.202884	1
hsa-miR-196a-5p	5p	hsa-mir-196a-1	MI0000238	AGGUAG	22	UAGGUAGUUUCAUGUUGUUGGG	MIMAT0000226	TAGGTAGTTTCATGTTGTTGGG	Yes	30	35	36	33	48	29	44	36	30	35	36	33	48	29	44	36	106	126	114	121	179	115	143	118	126.75	148.75	0.852101	0.203986	1
hsa-miR-301a-3p	3p	hsa-mir-301a	MI0000745	AGUGCA	23	CAGUGCAAUAGUAUUGUCAAAGC	MIMAT0000688	CAGTGCAATAGTATTGTCAAAGC	Yes		1			1	1		1		1			1	1		1		1			1	1		1	10.25	10.75	0.953488	0.207031	1
hsa-miR-429	3p	hsa-mir-429	MI0001641	AAUACU	22	UAAUACUGUCUGGUAAAACCGU	MIMAT0001536	TAATACTGTCTGGTAAAACCGT	Yes	1					1	1		1					1	1		1				1	1	1		10.25	10.75	0.953488	0.207031	1
hsa-miR-505-5p	5p	hsa-mir-505	MI0003190	GGAGCC	22	GGGAGCCAGGAAGUAUUGAUGU	MIMAT0004776	GGGAGCCAGGAAGTATTGATGTT	No			1		1				1	1	1	1	1	1	2	1	1	1	2	1	2	1	2	2	11.25	11.75	0.957447	0.207031	1
hsa-miR-5690	5p	hsa-mir-5690	MI0019295	CAGCUA	21	UCAGCUACUACCUCUAUUAGG	MIMAT0022482	TCAGCTACTACCTCTATTAGGA	No			1							1		1				1		1	1	1				1	10.75	10.25	1.04878	0.207031	1
hsa-miR-579-5p	5p	hsa-mir-579	MI0003586	CGCGGU	22	UCGCGGUUUGUGCCAGAUGACG	MIMAT0026616	TCGCGGTTTGTGCCAGATGACG	Yes	1	1	1		1				1	1	1		1				1	1	1		1				10.75	10.25	1.04878	0.207031	1
hsa-miR-580-3p	3p	hsa-mir-580	MI0003587	UGAGAA	22	UUGAGAAUGAUGAAUCAUUAGG	MIMAT0003245	TTGAGAATGATGAATCATTAGG	Yes	1		1	1			1		1		1	1			1		1		1	1			1		10.75	10.25	1.04878	0.207031	1
hsa-miR-769-3p	3p	hsa-mir-769	MI0003834	UGGGAU	23	CUGGGAUCUCCGGGGUCUUGGUU	MIMAT0003887	TGGGATCTCCGGGGTCTTGGTT	No	1	1	1	1	1	1	1	1	1	2	1	1	1	1	1	2	2	3	3	3	2	2	2	3	12.75	12.25	1.04082	0.207031	1
hsa-miR-novel-chr9_46540	5p	hsa-mir-novel-chr9_46540	MYNO85	GCUGCG	18	CGCUGCGGUGAGCCUUGA	hsa-miR-novel-chr9_46540	CCGCTGCGGTGAGCCTTGA	No		1								1							1	3							11	10	1.1	0.207031	1
hsa-miR-novel-chr16_12817	5p	hsa-mir-novel-chr16_12817	MYNO563	GCAGGA	19	AGCAGGACGGUGGCCAUGG	hsa-miR-novel-chr16_12817	AGCAGGACGGTGGCCATGG	Yes	10	9	7	6	2	7	6	1	10	9	7	6	2	7	6	1	41	105	14	38	6	36	26	14	59.5	30.5	1.95082	0.207892	1
hsa-miR-novel-chr12_5479	3p	hsa-mir-novel-chr12_5479	MYNO772	GUUCCA	17	GGUUCCAUAGUGUAGUG	hsa-miR-novel-chr12_5479	GGTTCCATAGTGTAG	No	1	6	1	2	1	2	2		4	6		5	2	1	4		10	26	2	11	6	4	9		22.25	14.75	1.50848	0.210527	1
hsa-let-7c-3p	3p	hsa-let-7c	MI0000064	UGUACA	22	CUGUACAACCUUCUAGCUUUCC	MIMAT0026472	CTGTACAACCTTCTAGCTTTCC	Yes	6	5	3	6	5	2	6	2	6	5	3	6	5	2	6	2	16	17	8	15	14	9	12	6	24	20.25	1.18518	0.212549	1
hsa-miR-1270	5p	hsa-mir-1270	MI0006407	UGGAGA	23	CUGGAGAUAUGGAAGAGCUGUGU	MIMAT0005924	CTGGAGATATGGAAGAGCTGTGT	Yes	1	2		1		1		1	1	2		1		1		1	2	4		1		1		1	11.75	10.5	1.11905	0.214843	1
hsa-miR-582-5p	5p	hsa-mir-582	MI0003589	UACAGU	23	UUACAGUUGUUCAACCAGUUACU	MIMAT0003247	TTACAGTTGTTCAACCAGTTACT	Yes	3	5	7	6	5	7	6	7	3	5	7	6	5	7	6	7	5	11	12	10	12	13	11	11	19.5	21.75	0.896552	0.215858	1
hsa-miR-92b-3p	3p	hsa-mir-92b	MI0003560	AUUGCA	22	UAUUGCACUCGUCCCGGCCUCC	MIMAT0003218	TATTGCACTCGTCCCGGCCTCT	No	14	16	11	21	20	16	15	15	17	15	13	25	29	27	16	19	71	69	61	97	92	97	71	90	84.5	97.5	0.866667	0.227043	1
hsa-miR-221-3p	3p	hsa-mir-221	MI0000298	GCUACA	23	AGCUACAUUGUCUGCUGGGUUUC	MIMAT0000278	AGCTACATTGTCTGCTGGGTTT	No	69	97	80	72	125	99	69	124	225	330	229	278	295	373	273	288	750	1062	804	864	980	1100	882	957	880	989.75	0.889113	0.227973	1
hsa-miR-5010-3p	3p	hsa-mir-5010	MI0017878	UUUGUG	22	UUUUGUGUCUCCCAUUCCCCAG	MIMAT0021044	TTTTGTGTCTCCCATTCCCCAGT	No							1	1	4	4	5	5	4	7	4	5	6	7	9	8	7	11	8	10	17.5	19	0.921053	0.228258	1
hsa-miR-novel-chr12_5225	3p	hsa-mir-novel-chr12_5225	MYNO393	GCACCC	23	UGCACCCUGGUGCUGUGCUCUGU	hsa-miR-novel-chr12_5225	TGCACCCTGGTGCTGTGCTCTGT	Yes	1	1	1	1	1		1	1	1	1	1	1	1		1	1	1	3	1	1	1		1	1	11.5	10.75	1.06977	0.228258	1
hsa-miR-novel-chr17_13584	5p	hsa-mir-novel-chr17_13584	MYNO605	UUUGUG	23	UUUUGUGUCUCCCAUUCCCCAGA	hsa-miR-novel-chr17_13584	TTTTGTGTCTCCCATTCCCCAGT	No	1	1	2	2	1	2	1	2	4	4	5	5	4	7	4	5	6	7	9	8	7	11	8	10	17.5	19	0.921053	0.228258	1
hsa-miR-4473	3p	hsa-mir-4473	MI0016825	UAGUGC	22	CUAGUGCUCUCCGUUACAAGUA	MIMAT0019000	CTAGTGCTCTCCGTTACAAGT	No					1		1	1	1	1	2	2	3	1	2	2	4	2	5	4	6	3	5	6	13.75	15	0.916667	0.234746	1
hsa-let-7i-5p	5p	hsa-let-7i	MI0000434	GAGGUA	22	UGAGGUAGUAGUUUGUGCUGUU	MIMAT0000415	TGAGGTAGTAGTTTGTGCTGTT	Yes	11997	13571	18325	12575	17871	14612	15193	18377	11997	13571	18325	12575	17871	14612	15193	18377	22982	25136	32413	22475	31920	26571	27088	31543	25761.5	29290.5	0.879517	0.238851	1
hsa-miR-590-3p	3p	hsa-mir-590	MI0003602	AAUUUU	21	UAAUUUUAUGUAUAAGCUAGU	MIMAT0004801	TAATTTTATGTATAAGCTAGT	Yes	3	10	8	9	10	9	9	8	3	10	8	9	10	9	9	8	8	23	16	17	25	20	18	19	26	30.5	0.852459	0.24016	1
hsa-miR-652-3p	3p	hsa-mir-652	MI0003667	AUGGCG	21	AAUGGCGCCACUAGGGUUGUG	MIMAT0003322	AATGGCGCCACTAGGGTTGTGT	No	131	117	133	123	77	97	117	156	367	393	284	412	298	307	325	381	800	864	704	874	590	674	713	884	820.5	725.25	1.13133	0.240647	1
hsa-miR-381-3p	3p	hsa-mir-381	MI0000789	AUACAA	22	UAUACAAGGGCAAGCUCUCUGU	MIMAT0000736	TATACAAGGGCAAGCTCTCTGT	Yes	431	813	285	348	701	644	452	816	431	813	285	348	701	644	452	816	621	1193	391	511	1022	958	659	1144	689	955.75	0.7209	0.241707	1
hsa-miR-517a-3p	3p	hsa-mir-517a	MI0003161	UCGUGC	22	AUCGUGCAUCCCUUUAGAGUGU	MIMAT0002852	ATCGTGCATCCCTTTAGAGTGT	Yes	3	5	31	8	3	4	5	5	3	5	31	8	3	4	5	5	3	10	43	12	4	6	6	6	27	15.5	1.74194	0.243508	1
hsa-miR-517b-3p	3p	hsa-mir-517b	MI0003165	UCGUGC	22	AUCGUGCAUCCCUUUAGAGUGU	MIMAT0002857	ATCGTGCATCCCTTTAGAGTGT	Yes	3	5	31	8	3	4	5	5	3	5	31	8	3	4	5	5	3	10	43	12	4	6	6	6	27	15.5	1.74194	0.243508	1
hsa-miR-1323	5p	hsa-mir-1323	MI0003786	CAAAAC	22	UCAAAACUGAGGGGCAUUUUCU	MIMAT0005795	TCAAAACTGAGGGGCATTTTCT	Yes	1	2	9	2	1	2	1	2	1	2	9	2	1	2	1	2	3	3	22	5	1	4	1	3	18.25	12.25	1.4898	0.246066	1
hsa-miR-520c-3p	3p	hsa-mir-520c	MI0003158	AAGUGC	22	AAAGUGCUUCCUUUUAGAGGGU	MIMAT0002846	AAAGTGCTTCCTTTTAGAGGGT	Yes		2	7	2			1	2		2	7	2			1	2		2	7	2			1	2	12.75	10.75	1.18605	0.24926	1
hsa-miR-novel-chr6_39365	5p	hsa-mir-novel-chr6_39365	MYNO11	UAGUCG	23	GUAGUCGUGGCCGAGUGGUUAAG	hsa-miR-novel-chr6_39365	GTAGTCGTGGCCGAGTGGTTAAG	Yes	2	9	1	1	1			5	2	9	1	1	1			5	26	77	3	14	11	4	8	13	40	19	2.10526	0.249495	1
hsa-miR-novel-chr6_40665	5p	hsa-mir-novel-chr6_40665	MYNO10	UAGUCG	23	GUAGUCGUGGCCGAGUGGUUAAG	hsa-miR-novel-chr6_40665	GTAGTCGTGGCCGAGTGGTTAAG	Yes	2	9	1	1	1			5	2	9	1	1	1			5	26	77	3	14	11	4	8	13	40	19	2.10526	0.249495	1
hsa-miR-379-5p	5p	hsa-mir-379	MI0000787	GGUAGA	21	UGGUAGACUAUGGAACGUAGG	MIMAT0000733	TGGTAGACTATGGAACGTAGG	Yes	51	98	35	47	76	93	63	73	51	98	35	47	76	93	63	73	114	221	73	107	173	215	140	168	138.75	184	0.754076	0.250402	1
hsa-miR-375	3p	hsa-mir-375	MI0000783	UUGUUC	22	UUUGUUCGUUCGGCUCGCGUGA	MIMAT0000728	TTTGTTCGTTCGGCTCGCGTGA	Yes	1	1		1	2	14	2	1	1	1		1	2	14	2	1	2	4	1	3	8	42	6	1	12.5	24.25	0.515464	0.257327	1
hsa-miR-1260a	5p	hsa-mir-1260a	MI0006394	UCCCAC	18	AUCCCACCUCUGCCACCA	MIMAT0005911	ATCCCACCGCTGCCACCA	No		1							47	83	30	94	26	57	73	23	110	177	71	205	53	126	140	51	150.75	102.5	1.47073	0.258251	1
hsa-miR-novel-chr19_18277	5p	hsa-mir-novel-chr19_18277	MYNO477	CCCUGU	17	UCCCUGUUCGGGCGCCA	hsa-miR-novel-chr19_18277	CCCTGTTCGGGCGCCA	No	2	3		3	1	2	3		4	5	1	6	1	2	5		12	18	3	19	5	7	15	2	23	17.25	1.33333	0.258539	1
hsa-miR-novel-chr8_46030	3p	hsa-mir-novel-chr8_46030	MYNO22	UAUCCU	22	UUAUCCUCCAGUAGACUAGGGA	hsa-miR-novel-chr8_46030	TTGTCCTCCAGTAGACTAGGGA	No	1	1	1		1				1	2	1	1	1	1			2	3	2	1	3	1			12	11	1.09091	0.26657	1
hsa-miR-1246	5p	hsa-mir-1246	MI0006381	AUGGAU	19	AAUGGAUUUUUGGAGCAGG	MIMAT0005898	AATGGATTTTTGGAGCAGGG	No	1								3	2	1	1	1	1	1	1	13	16	3	3	4	4	7	3	18.75	14.5	1.2931	0.26842	1
hsa-miR-199a-5p	5p	hsa-mir-199a-1	MI0000242	CCAGUG	23	CCCAGUGUUCAGACUACCUGUUC	MIMAT0000231	CCCAGTGTTCAGACTACCTGTTC	Yes	668	839	611	982	1080	809	804	786	668	839	611	982	1080	809	804	786	1460	1875	1321	2125	2504	2056	1827	1661	1705.25	2022	0.843348	0.269544	1
hsa-miR-516a-5p	5p	hsa-mir-516a-1	MI0003180	UCUCGA	23	UUCUCGAGGAAAGAAGCACUUUC	MIMAT0004770	TTCTCGAGGAAAGAAGCACTTT	No			1						3	4	28	7	2	4	4	3	3	6	41	9	3	5	5	3	24.75	14	1.76786	0.270316	1
hsa-miR-novel-chr3_32673	5p	hsa-mir-novel-chr3_32673	MYNO525	AUGACU	18	GAUGACUGGGGUGAAGUU	hsa-miR-novel-chr3_32673	GATGACTGGGGTGAAGTC	No		1		1						2		1						13		2					13.75	10	1.375	0.274558	1
hsa-miR-1260b	5p	hsa-mir-1260b	MI0014197	UCCCAC	19	AUCCCACCACUGCCACCAU	MIMAT0015041	ATCCCACCGCTGCCACCA	No	1	3		2	1	2	1	1	47	83	30	94	26	57	73	23	104	194	71	231	57	132	146	50	160	106.25	1.50588	0.277258	1
hsa-miR-518b	3p	hsa-mir-518b	MI0003156	AAAGCG	22	CAAAGCGCUCCCCUUUAGAGGU	MIMAT0002844	CAAAGCGCTCCCCTTTAGAGGT	Yes	3	8	27	8	2	6	5	6	3	8	27	8	2	6	5	6	6	11	54	16	3	10	10	11	31.75	18.5	1.71622	0.277536	1
hsa-miR-301a-5p	5p	hsa-mir-301a	MI0000745	CUCUGA	22	GCUCUGACUUUAUUGCACUACU	MIMAT0022696	GCTCTGACTTTATTGCACTACT	Yes	2	2	2	2	2	2	1	3	2	2	2	2	2	2	1	3	4	3	2	2	2	2	1	3	12.75	12	1.0625	0.278236	1
hsa-miR-4421	3p	hsa-mir-4421	MI0016758	CCUGUC	22	ACCUGUCUGUGGAAAGGAGCUA	MIMAT0018934	ACCTGTCTGTGGAAAGGAGCTAT	No	1	1				1			2	3	1	1		2	2	1	9	18	5	6		10	8	2	19.5	15	1.3	0.280759	1
hsa-miR-548o-3p	3p	hsa-mir-548o-2	MI0016746	CAAAAC	22	CCAAAACUGCAGUUACUUUUGC	MIMAT0005919	CCAAAACTGCAGTTACTTTTGC	Yes	5	6	6	5	10	5	5	6	5	6	6	5	10	5	5	6	10	11	11	9	17	10	10	12	20.25	22.25	0.910112	0.289061	1
hsa-miR-novel-chr7_42963	5p	hsa-mir-novel-chr7_42963	MYNO778	AGUGGG	18	UAGUGGGUUAUCAGAACU	hsa-miR-novel-chr7_42963	TAGTGGGTTATCAGAACT	Yes	154	107	123	95	84	105	139	44	154	107	123	95	84	105	139	44	460	424	304	308	248	325	438	135	384	296.5	1.29511	0.289292	1
hsa-miR-22-5p	5p	hsa-mir-22	MI0000078	GUUCUU	22	AGUUCUUCAGUGGCAAGCUUUA	MIMAT0004495	AGTTCTTCAGTGGCAAGCTTT	No	65	99	53	115	64	83	61	71	161	172	116	260	139	179	113	124	287	369	219	500	255	346	228	239	353.75	277	1.27708	0.290088	1
hsa-miR-127-5p	5p	hsa-mir-127	MI0000472	UGAAGC	22	CUGAAGCUCAGAGGGCUCUGAU	MIMAT0004604	CTGAAGCTCAGAGGGCTCTGATT	No	2	6	1	1	3	4	2	5	5	12	2	4	7	9	6	10	15	54	8	20	33	48	27	40	34.25	47	0.728723	0.297406	1
hsa-miR-30d-3p	3p	hsa-mir-30d	MI0000255	UUUCAG	22	CUUUCAGUCAGAUGUUUGCUGC	MIMAT0004551	CTTTCAGTCAGATGTTTGCTGC	Yes	3	4	4	6	3	4	3	2	3	4	4	6	3	4	3	2	16	21	19	27	19	21	17	13	30.75	27.5	1.11818	0.302692	1
hsa-miR-novel-chr22_26016	3p	hsa-mir-novel-chr22_26016	MYNO579	UCCUGG	17	CUCCUGGCUGGCUCGCC	hsa-miR-novel-chr22_26016	CTCCTGGCTGGCTCGCCA	No	1	2	1	3	1	1	2		6	4	2	9	3	5	8	3	17	31	5	36	10	11	26	4	32.25	22.75	1.41758	0.303001	1
hsa-miR-758-3p	3p	hsa-mir-758	MI0003757	UUGUGA	22	UUUGUGACCUGGUCCACUAACC	MIMAT0003879	TTTGTGACCTGGTCCACTAACT	No	1	3	1	2	2	3	1	4	2	4	1	1	2	4	3	3	4	11	2	6	6	12	6	10	15.75	18.5	0.851351	0.303712	1
hsa-miR-21-3p	3p	hsa-mir-21	MI0000077	AACACC	21	CAACACCAGUCGAUGGGCUGU	MIMAT0004494	CAACACCAGTCGATGGGCTGTC	No	4	10	4	6	8	9	4	10	3	14	6	11	15	10	5	23	11	50	20	39	56	44	16	68	40	56	0.714286	0.303818	1
hsa-miR-330-3p	3p	hsa-mir-330	MI0000803	CAAAGC	23	GCAAAGCACACGGCCUGCAGAGA	MIMAT0000751	GCAAAGCACACGGCCTGCAGAGA	Yes	5	4	3	5	4	5	3	3	5	4	3	5	4	5	3	3	24	21	15	20	16	22	16	15	30	27.25	1.10092	0.306764	1
hsa-miR-452-5p	5p	hsa-mir-452	MI0001733	ACUGUU	22	AACUGUUUGCAGAGGAAACUGA	MIMAT0001635	AACTGTTTGCAGAGGAAACTGA	Yes	370	416	261	410	316	401	340	233	370	416	261	410	316	401	340	233	1628	2024	1246	1896	1347	1763	1605	1041	1708.5	1449	1.17909	0.308895	1
hsa-miR-532-5p	5p	hsa-mir-532	MI0003205	AUGCCU	22	CAUGCCUUGAGUGUAGGACCGU	MIMAT0002888	CATGCCTTGAGTGTAGGACCGT	Yes	609	614	497	484	491	488	534	577	609	614	497	484	491	488	534	577	1158	1144	1000	936	897	899	1011	1104	1069.5	987.75	1.08276	0.310551	1
hsa-miR-532-3p	3p	hsa-mir-532	MI0003205	CUCCCA	22	CCUCCCACACCCAAGGCUUGCA	MIMAT0004780	CCTCCCACACCCAAGGCTTGCA	Yes	10	11	12	13	7	10	13	6	10	11	12	13	7	10	13	6	25	33	31	32	15	29	36	18	40.25	34.5	1.16667	0.310684	1
hsa-miR-novel-chr11_3261	3p	hsa-mir-novel-chr11_3261	MYNO32	UCGCUG	21	UUCGCUGGGAAUUCAGCCUCU	hsa-miR-novel-chr11_3261	TTCGCTGGGAATTCAGCCTCT	Yes			1	1		1	1	2			1	1		1	1	2			1	1		1	1	4	10.5	11.5	0.913043	0.315334	1
hsa-miR-novel-chr1_21054	3p	hsa-mir-novel-chr1_21054	MYNO232	UGUGGG	23	AUGUGGGCUAGUUUCAGACAGGU	hsa-miR-novel-chr1_21054	ATGTGGGCTAGTTTCAGACAGGT	Yes	1	1	1	1	1	1	1	2	1	1	1	1	1	1	1	2	2	4	1	3	5	2	3	4	12.5	13.5	0.925926	0.315334	1
hsa-miR-411-5p	5p	hsa-mir-411	MI0003675	AGUAGA	21	UAGUAGACCGUAUAGCGUACG	MIMAT0003329	TAGTAGACCGTATAGCGTACG	Yes	13	23	8	11	21	20	15	23	13	23	8	11	21	20	15	23	67	100	33	55	89	89	56	93	73.75	91.75	0.803815	0.315436	1
hsa-miR-15b-3p	3p	hsa-mir-15b	MI0000438	GAAUCA	22	CGAAUCAUUAUUUGCUGCUCUA	MIMAT0004586	CGAATCATTATTTGCTGCT	No	11	9	11	10	7	8	7	18	153	95	173	266	63	142	164	133	277	208	322	469	126	269	283	301	329	254.75	1.29146	0.318448	1
hsa-miR-522-3p	3p	hsa-mir-522	MI0003177	AAAUGG	22	AAAAUGGUUCCCUUUAGAGUGU	MIMAT0002868	AAAATGGTTCCCTTTAGAGTGT	Yes	1	1	12	2		1	2	1	1	1	12	2		1	2	1	1	1	16	2		1	2	1	15	11	1.36364	0.320808	1
hsa-miR-501-3p	3p	hsa-mir-501	MI0003185	AUGCAC	22	AAUGCACCCGGGCAAGGAUUCU	MIMAT0004774	AATGCACCCGGGCAAGGATTCT	Yes	22	27	24	22	14	26	22	22	22	27	24	22	14	26	22	22	63	60	73	67	35	67	63	64	75.75	67.25	1.12639	0.327584	1
hsa-miR-26b-3p	3p	hsa-mir-26b	MI0000084	CUGUUC	22	CCUGUUCUCCAUUACUUGGCUC	MIMAT0004500	CCTGTTCTCCATTACTTGGCT	No	1	1	1	2		1	1	1	6	8	7	6	4	7	7	5	14	16	13	13	9	14	16	9	24	22	1.09091	0.336512	1
hsa-miR-431-5p	5p	hsa-mir-431	MI0001721	GUCUUG	21	UGUCUUGCAGGCCGUCAUGCA	MIMAT0001625	TGTCTTGCAGGCCGTCATGCA	Yes	1	4		2	3	4	1	5	1	4		2	3	4	1	5	2	7		3	4	7	2	7	13	15	0.866667	0.336512	1
hsa-miR-941	3p	hsa-mir-941-1	MI0005763	ACCCGG	23	CACCCGGCUGUGUGCACAUGUGC	MIMAT0004984	CACCCGGCTGTGTGCACATGTGC	Yes	7	4	7	5	14	4	6	8	7	4	7	5	14	4	6	8	23	15	30	21	37	16	26	33	32.25	38	0.848684	0.339593	1
hsa-miR-novel-chr9_46989	3p	hsa-mir-novel-chr9_46989	MYNO535	CCGGCU	19	CCCGGCUGCUGUAGGCUUU	hsa-miR-novel-chr9_46989	CCGGGTGCTGTAGGCTTT	No		1							214	329	35	203	115	258	138	125	950	2009	166	1095	457	918	800	391	1065	651.5	1.63469	0.340111	1
hsa-miR-22-3p	3p	hsa-mir-22	MI0000078	AGCUGC	22	AAGCUGCCAGUUGAAGAACUGU	MIMAT0000077	AAGCTGCCAGTTGAAGAACTGT	Yes	1937	2649	1857	2919	1774	2436	2255	1696	1937	2649	1857	2919	1774	2436	2255	1696	3868	4906	3669	5669	3391	4633	4486	3105	4538	3913.75	1.1595	0.341825	1
hsa-miR-193b-5p	5p	hsa-mir-193b	MI0003137	GGGGUU	22	CGGGGUUUUGAGGGCGAGAUGA	MIMAT0004767	CGGGGTTTTGAGGGCGAGATG	No	2	1	3	2	2	2	3	2	2	4	3	4	2	3	3	2	8	12	9	10	6	10	11	5	19.75	18	1.09722	0.343434	1
hsa-miR-520d-3p	3p	hsa-mir-520d	MI0003164	AAGUGC	22	AAAGUGCUUCUCUUUGGUGGGU	MIMAT0002856	AAAGTGCTTCTCTTTGGTGGGT	Yes			3	1			1				3	1			1				8	1			1		12.25	10.25	1.19512	0.343985	1
hsa-miR-374b-3p	3p	hsa-mir-374b	MI0005566	UUAGCA	22	CUUAGCAGGUUGUAUUAUCAUU	MIMAT0004956	CTTAGCAGGTTGTATTATCATT	Yes	8	6	7	7	13	9	6	7	8	6	7	7	13	9	6	7	10	8	9	8	17	11	7	9	18.75	21	0.892857	0.348448	1
hsa-miR-505-3p	3p	hsa-mir-505	MI0003190	GUCAAC	22	CGUCAACACUUGCUGGUUUCCU	MIMAT0002876	GTCAACACTTGCTGGTTTCCTCT	No	6	6	5	6	7	7	7	4	14	18	12	12	22	11	11	16	72	80	64	64	97	70	68	76	80	87.75	0.911681	0.350908	1
hsa-miR-154-5p	5p	hsa-mir-154	MI0000480	AGGUUA	22	UAGGUUAUCCGUGUUGCCUUCG	MIMAT0000452	TAGGTTATCCGTGTTGCCTTCG	Yes	2	5	2	4	4	6	4	4	2	5	2	4	4	6	4	4	2	10	2	5	7	8	5	7	14.75	16.75	0.880597	0.353581	1
hsa-miR-193a-5p	5p	hsa-mir-193a	MI0000487	GGGUCU	22	UGGGUCUUUGCGGGCGAGAUGA	MIMAT0004614	TGGGTCTTTGCGGGCGAGATGA	Yes	57	59	48	51	41	55	55	49	57	59	48	51	41	55	55	49	199	250	162	204	171	196	195	176	213.75	194.5	1.09897	0.353648	1
hsa-miR-382-5p	5p	hsa-mir-382	MI0000790	AAGUUG	22	GAAGUUGUUCGUGGUGGAUUCG	MIMAT0000737	GAAGTTGTTCGTGGTGGATTCG	Yes	7	20	4	8	16	14	9	23	7	20	4	8	16	14	9	23	24	70	11	26	47	47	29	69	42.75	58	0.737069	0.355598	1
hsa-miR-1197	3p	hsa-mir-1197	MI0006656	AGGACA	21	UAGGACACAUGGUCUACUUCU	MIMAT0005955	TAGGACACATGGTCTACTTCT	Yes					1								1								1				10	10.25	0.97561	0.355918	1
hsa-miR-1226-3p	3p	hsa-mir-1226	MI0006313	CACCAG	22	UCACCAGCCCUGUGUUCCCUAG	MIMAT0005577	TCACCAGCCCTGTGTTCCCTAGT	No		1	1						1	2		1	2	2	1	1	2	3	3	2	2	3	1	2	12.5	12	1.04167	0.355918	1
hsa-miR-1295a	3p	hsa-mir-1295a	MI0006357	UAGGCC	21	UUAGGCCGCAGAUCUGGGUGA	MIMAT0005885	TTAGGCCGCAGATCTGGGTGA	Yes							1								1								1		10	10.25	0.97561	0.355918	1
hsa-miR-16-1-3p	3p	hsa-mir-16-1	MI0000070	CAGUAU	22	CCAGUAUUAACUGUGCUGCUGA	MIMAT0004489	CCAGTATTAACTGTGCTGCTGAA	No			1			1		1	1	1		1	1	1	1		1	1	1	1	1	2	1	1	11	11.25	0.977778	0.355918	1
hsa-miR-19b-1-5p	5p	hsa-mir-19b-1	MI0000074	GUUUUG	23	AGUUUUGCAGGUUUGCAUCCAGC	MIMAT0004491	AGTTTTGCAGGTTTGCATCCAGC	Yes					1								1								1				10	10.25	0.97561	0.355918	1
hsa-miR-204-3p	3p	hsa-mir-204	MI0000284	CUGGGA	21	GCUGGGAAGGCAAAGGGACGU	MIMAT0022693	GCTGGGAAGGCAAAGGGACGT	Yes		1		2				1		1		2				1		1		3				1	11	10.25	1.07317	0.355918	1
hsa-miR-302d-3p	3p	hsa-mir-302d	MI0000774	AAGUGC	23	UAAGUGCUUCCAUGUUUGAGUGU	MIMAT0000718	TAAGTGCTTCCATGTTTGAGTGT	Yes							1								1								1		10	10.25	0.97561	0.355918	1
hsa-miR-3140-3p	3p	hsa-mir-3140	MI0014163	GCUUUU	22	AGCUUUUGGGAAUUCAGGUAGU	MIMAT0015008	AGCTTTTGGGAATTCAGGTAGT	Yes			1								1								1						10.25	10	1.025	0.355918	1
hsa-miR-3173-5p	5p	hsa-mir-3173	MI0014204	GCCCUG	22	UGCCCUGCCUGUUUUCUCCUUU	MIMAT0019214	TGCCCTGCCTGTTTTCTCCTTT	Yes	1	1	1	1	1	1		1	1	1	1	1	1	1		1	1	1	1	1	1	1		1	11	10.75	1.02326	0.355918	1
hsa-miR-3194-3p	3p	hsa-mir-3194	MI0014239	GCUCUG	22	AGCUCUGCUGCUCACUGGCAGU	MIMAT0019218	AGCTCTGCTGCTCACTGGCAGT	Yes					1								1								1				10	10.25	0.97561	0.355918	1
hsa-miR-3611	3p	hsa-mir-3611	MI0016001	UGUGAA	21	UUGUGAAGAAAGAAAUUCUUA	MIMAT0017988	TTGTGAAGAAAGAAATTCT	No		1																1							10.25	10	1.025	0.355918	1
hsa-miR-3928-3p	3p	hsa-mir-3928	MI0016438	GAGGAA	22	GGAGGAACCUUGGAGCUUCGGC	MIMAT0018205	GGAGGAACCTTGGAGCTTCGGT	No		1				1			1	1		1					1	2		1	1	1			11	10.5	1.04762	0.355918	1
hsa-miR-3934-5p	5p	hsa-mir-3934	MI0016590	CAGGUG	22	UCAGGUGUGGAAACUGAGGCAG	MIMAT0018349	TCAGGTGTGGAAACTGAGGCAG	Yes		1								1								1							10.25	10	1.025	0.355918	1
hsa-miR-3944-5p	5p	hsa-mir-3944	MI0016601	GUGCAG	21	UGUGCAGCAGGCCAACCGAGA	MIMAT0019231	TGTGCAGCAGGCCAACCGAGA	Yes		1								1								1							10.25	10	1.025	0.355918	1
hsa-miR-4479	3p	hsa-mir-4479	MI0016838	GCGCGG	22	CGCGCGGCCGUGCUCGGAGCAG	MIMAT0019011	CGCGCGGCCGTGCTCGGAGCAG	Yes		1								1								1							10.25	10	1.025	0.355918	1
hsa-miR-449a	5p	hsa-mir-449a	MI0001648	GGCAGU	22	UGGCAGUGUAUUGUUAGCUGGU	MIMAT0001541	TGGCAGTGTATTGTTAGCTGGT	Yes			1								1								1						10.25	10	1.025	0.355918	1
hsa-miR-449c-5p	5p	hsa-mir-449c	MI0003823	AGGCAG	25	UAGGCAGUGUAUUGCUAGCGGCUGU	MIMAT0010251	TAGGCAGTGTATTGCTAGCGGCTGT	Yes		1								1								1							10.25	10	1.025	0.355918	1
hsa-miR-450a-1-3p	3p	hsa-mir-450a-1	MI0001652	UUGGGA	22	AUUGGGAACAUUUUGCAUGUAU	MIMAT0022700	ATTGGGAACATTTTGCATGTAT	Yes						1								1								1			10	10.25	0.97561	0.355918	1
hsa-miR-4672	3p	hsa-mir-4672	MI0017303	UACACA	21	UUACACAGCUGGACAGAGGCA	MIMAT0019754	TTACACAGCTGGACAGAGGCA	Yes								1								1								1	10	10.25	0.97561	0.355918	1
hsa-miR-4684-3p	3p	hsa-mir-4684	MI0017316	GUUGCA	22	UGUUGCAAGUCGGUGGAGACGU	MIMAT0019770	TGTTGCAAGTCGGTGGAGACGT	Yes		1								1								1							10.25	10	1.025	0.355918	1
hsa-miR-4701-5p	5p	hsa-mir-4701	MI0017334	UGGCCA	22	UUGGCCACCACACCUACCCCUU	MIMAT0019798	TTGGCCACCACACCTACCCCTT	Yes		1								1								1							10.25	10	1.025	0.355918	1
hsa-miR-4772-3p	3p	hsa-mir-4772	MI0017414	CUGCAA	22	CCUGCAACUUUGCCUGAUCAGA	MIMAT0019927	CCTGCAACTTTGCCTGATCAGA	Yes								1								1								1	10	10.25	0.97561	0.355918	1
hsa-miR-4775	5p	hsa-mir-4775	MI0017418	UAAUUU	22	UUAAUUUUUUGUUUCGGUCACU	MIMAT0019931	TTAATTTTTTGTTTCGGTCACT	Yes	1	1	1	1	1		1	1	1	1	1	1	1		1	1	1	1	1	1	1		1	1	11	10.75	1.02326	0.355918	1
hsa-miR-4794	5p	hsa-mir-4794	MI0017441	CUGGCU	22	UCUGGCUAUCUCACGAGACUGU	MIMAT0019967	TCTGGCTATCTCACGAGACTGT	Yes		1								1								1							10.25	10	1.025	0.355918	1
hsa-miR-487a-5p	5p	hsa-mir-487a	MI0002471	UGGUUA	22	GUGGUUAUCCCUGCUGUGUUCG	MIMAT0026559	GTGGTTATCCCTGCTGTGTTCG	Yes								1								1								1	10	10.25	0.97561	0.355918	1
hsa-miR-5189-3p	3p	hsa-mir-5189	MI0018168	GCCAAC	21	UGCCAACCGUCAGAGCCCAGA	MIMAT0027088	TGCCAACCGTCAGAGCCCAGA	Yes			1								1								1						10.25	10	1.025	0.355918	1
hsa-miR-518c-5p	5p	hsa-mir-518c	MI0003159	CUCUGG	23	UCUCUGGAGGGAAGCACUUUCUG	MIMAT0002847	TCTCTGGAGGGAAGCACTTTCTG	Yes			1								1								3						10.75	10	1.075	0.355918	1
hsa-miR-519a-3p	3p	hsa-mir-519a-1	MI0003178	AAGUGC	22	AAAGUGCAUCCUUUUAGAGUGU	MIMAT0002869	AAAGTGCATCCTTTTAGAGTGT	Yes			1								1								1						10.25	10	1.025	0.355918	1
hsa-miR-519b-3p	3p	hsa-mir-519b	MI0003151	AAGUGC	22	AAAGUGCAUCCUUUUAGAGGUU	MIMAT0002837	AAAGTGCATCCTTTTAGAGGTT	Yes			1								1								1						10.25	10	1.025	0.355918	1
hsa-miR-542-5p	5p	hsa-mir-542	MI0003686	CGGGGA	23	UCGGGGAUCAUCAUGUCACGAGA	MIMAT0003340	TCGGGGATCATCATGTCACGAGA	Yes		1								1								1							10.25	10	1.025	0.355918	1
hsa-miR-548ab	5p	hsa-mir-548ab	MI0016752	AAAGUA	22	AAAAGUAAUUGUGGAUUUUGCU	MIMAT0018928	AAAAGTAATTGTGGATTTTGCT	Yes		1								1								1							10.25	10	1.025	0.355918	1
hsa-miR-548ah-3p	3p	hsa-mir-548ah	MI0016796	AAAAAC	22	CAAAAACUGCAGUUACUUUUGC	MIMAT0020957	CAAAAACTGCAGTTACTTTTGC	Yes			1								1								1						10.25	10	1.025	0.355918	1
hsa-miR-548ay-3p	3p	hsa-mir-548ay	MI0022210	AAAACC	22	CAAAACCGCGAUUACUCUUGCA	MIMAT0025453	CAAAACCGCGATTACTCTTGCA	Yes								1								1								1	10	10.25	0.97561	0.355918	1
hsa-miR-548b-3p	3p	hsa-mir-548b	MI0003596	AAGAAC	22	CAAGAACCUCAGUUGCUUUUGU	MIMAT0003254	CAAGAACCTCAGTTGCTTTTGT	Yes		1								1								1							10.25	10	1.025	0.355918	1
hsa-miR-5588-5p	5p	hsa-mir-5588	MI0019147	CUGGCA	21	ACUGGCAUUAGUGGGACUUUU	MIMAT0022295	ACTGGCATTAGTGGGACTTTT	Yes								1								1								1	10	10.25	0.97561	0.355918	1
hsa-miR-627-3p	3p	hsa-mir-627	MI0003641	CUUUUC	20	UCUUUUCUUUGAGACUCACU	MIMAT0026623	TCTTTTCTTTGAGACTCACT	Yes	1		1		1		1	1	1		1		1		1	1	1		1		2		1	1	10.5	11	0.954545	0.355918	1
hsa-miR-636	3p	hsa-mir-636	MI0003651	GUGCUU	23	UGUGCUUGCUCGUCCCGCCCGCA	MIMAT0003306	TGTGCTTGCTCGTCCCGCCCGCA	Yes								1								1								1	10	10.25	0.97561	0.355918	1
hsa-miR-6499-5p	5p	hsa-mir-6499	MI0022209	CGGGCG	22	UCGGGCGCAAGAGCACUGCAGU	MIMAT0025450	TCGGGCACAAGAGCACTGCAGT	No				1																1					10.25	10	1.025	0.355918	1
hsa-miR-6504-5p	5p	hsa-mir-6504	MI0022216	CUGGCU	21	UCUGGCUGUGCUGUAAUGCAG	MIMAT0025464	TCTGGCTGTGCTGTAATGCAG	Yes		1								1								1							10.25	10	1.025	0.355918	1
hsa-miR-6809-5p	5p	hsa-mir-6809	MI0022654	GGCAAG	22	UGGCAAGGAAAGAAGAGGAUCA	MIMAT0027518	TTGGCAAGGAAAGAAGAGGATC	No		1																1							10.25	10	1.025	0.355918	1
hsa-miR-6827-5p	5p	hsa-mir-6827	MI0022672	GGGAGC	22	UGGGAGCCAUGAGGGUCUGUGC	MIMAT0027554	TGGGAGCCATGAGGGTCTGTGC	Yes	1								1								1								10.25	10	1.025	0.355918	1
hsa-miR-6892-5p	5p	hsa-mir-6892	MI0022739	UAAGGG	21	GUAAGGGACCGGAGAGUAGGA	MIMAT0027684	GTAAGGGACCGGAGAGTAGGA	Yes		1								1								1							10.25	10	1.025	0.355918	1
hsa-miR-942-3p	3p	hsa-mir-942	MI0005767	ACAUGG	22	CACAUGGCCGAAACAGAGAAGU	MIMAT0026734	CACATGGCCGAAACAGAGAAGT	Yes								1								1								1	10	10.25	0.97561	0.355918	1
hsa-miR-944	3p	hsa-mir-944	MI0005769	AAUUAU	22	AAAUUAUUGUACAUCGGAUGAG	MIMAT0004987	AAATTATTGTACATCGGATGAG	Yes		1								1								1							10.25	10	1.025	0.355918	1
hsa-miR-novel-chr10_467	3p	hsa-mir-novel-chr10_467	MYNO538	CCUGUC	20	ACCUGUCUGUGGAAAGGAGU	hsa-miR-novel-chr10_467	ACCTGTCTGTGGAAAGGAGT	Yes	1								1								1								10.25	10	1.025	0.355918	1
hsa-miR-novel-chr11_3426	5p	hsa-mir-novel-chr11_3426	MYNO801	UCUAGU	18	UUCUAGUAAGCCUGUACA	hsa-miR-novel-chr11_3426	TTCTAGTAAGCCTGTACT	No		1								1								7							11.75	10	1.175	0.355918	1
hsa-miR-novel-chr11_3529	3p	hsa-mir-novel-chr11_3529	MYNO250	UGUGUG	22	AUGUGUGCCUGGAUGAUUGAUA	hsa-miR-novel-chr11_3529	ATGTGTGCCTGGATGATTGATA	Yes		1								1								1							10.25	10	1.025	0.355918	1
hsa-miR-novel-chr11_4422	3p	hsa-mir-novel-chr11_4422	MYNO180	UCUCCC	17	CUCUCCCCUCCCGCCCU	hsa-miR-novel-chr11_4422	CTCCCCTCCCGCCCT	No		1								1								5							11.25	10	1.125	0.355918	1
hsa-miR-novel-chr12_5128	5p	hsa-mir-novel-chr12_5128	MYNO739	CAGCCU	18	ACAGCCUGUCUGAGAACU	hsa-miR-novel-chr12_5128	GCCTGTCTGAGAACT	No		1								1								4							11	10	1.1	0.355918	1
hsa-miR-novel-chr14_9828	3p	hsa-mir-novel-chr14_9828	MYNO553	UGCUCU	22	UUGCUCUGCUCUCCCUUGUACU	hsa-miR-novel-chr14_9828	TTGCTCTGCTCTCCCTTGTACT	Yes				1								1								1					10.25	10	1.025	0.355918	1
hsa-miR-novel-chr17_13896	5p	hsa-mir-novel-chr17_13896	MYNO354	UGGAGA	20	AUGGAGAUAGUGGUAGUACU	hsa-miR-novel-chr17_13896	ATGGAGATAGTGGTAGTACT	Yes				1								1								1					10.25	10	1.025	0.355918	1
hsa-miR-novel-chr19_17433	3p	hsa-mir-novel-chr19_17433	MYNO37	AAGUGC	22	AAAGUGCAUCCUUUUAGAGUGU	hsa-miR-novel-chr19_17433	AAAGTGCATCCTTTTAGAGTGT	Yes			1								1								1						10.25	10	1.025	0.355918	1
hsa-miR-novel-chr1_18900	5p	hsa-mir-novel-chr1_18900	MYNO33	UCAGGA	22	CUCAGGACUGGGUCAUUCUGUU	hsa-miR-novel-chr1_18900	CTCAGGACTGGGTCATTCTGTT	Yes	1	1	1	1	2	1	1	1	1	1	1	1	2	1	1	1	1	1	1	1	2	1	1	1	11	11.25	0.977778	0.355918	1
hsa-miR-novel-chr1_19285	3p	hsa-mir-novel-chr1_19285	MYNO271	UUGAGA	19	CUUGAGACUCUGGGUCAGU	hsa-miR-novel-chr1_19285	CTTGAGACTCTGGGTCAGT	Yes								1								1								1	10	10.25	0.97561	0.355918	1
hsa-miR-novel-chr1_20317	3p	hsa-mir-novel-chr1_20317	MYNO51	UUUGGC	21	AUUUGGCCUUUUAUGUUCUUG	hsa-miR-novel-chr1_20317	ATTTGGCCTTTTATGTTCTTG	Yes								1								1								1	10	10.25	0.97561	0.355918	1
hsa-miR-novel-chr1_20355	3p	hsa-mir-novel-chr1_20355	MYNO427	GUCUCU	22	UGUCUCUGCCUCACCUUCCAGU	hsa-miR-novel-chr1_20355	TGTCTCTGCCTCACCTTCCAGT	Yes		1								1								1							10.25	10	1.025	0.355918	1
hsa-miR-novel-chr1_20779	5p	hsa-mir-novel-chr1_20779	MYNO145	UGUGUG	23	AUGUGUGCAUGUGCUGUGUGAGU	hsa-miR-novel-chr1_20779	ATGTGTGCATGTGCTGTGTGAGT	Yes				1								1								1					10.25	10	1.025	0.355918	1
hsa-miR-novel-chr1_21606	3p	hsa-mir-novel-chr1_21606	MYNO291	UUGAGA	19	CUUGAGACUCUGGGUCAGU	hsa-miR-novel-chr1_21606	CTTGAGACTCTGGGTCAGT	Yes								1								1								1	10	10.25	0.97561	0.355918	1
hsa-miR-novel-chr22_25619	3p	hsa-mir-novel-chr22_25619	MYNO466	CGAGCU	18	UCGAGCUGAACUAGGACA	hsa-miR-novel-chr22_25619	TCGAGCTGAACTAGGACA	Yes		2								2								10							12.5	10	1.25	0.355918	1
hsa-miR-novel-chr2_30776	3p	hsa-mir-novel-chr2_30776	MYNO385	UUAUUU	22	UUUAUUUCAAAGGACAGCUGGA	hsa-miR-novel-chr2_30776	TTTATTTCAAAGGACAGCTGGA	Yes		1								1								1							10.25	10	1.025	0.355918	1
hsa-miR-novel-chr4_34843	5p	hsa-mir-novel-chr4_34843	MYNO587	AGACUA	20	AAGACUAUACUUUCAGGGAU	hsa-miR-novel-chr4_34843	AAGACTATACTTTCAGGGAT	Yes	2	1	1		2	1	2	1	2	1	1		2	1	2	1	2	2	1	1	3	2	2	1	11.5	12	0.958333	0.355918	1
hsa-miR-novel-chr4_35472	3p	hsa-mir-novel-chr4_35472	MYNO687	UGCCUC	19	CUGCCUCUUCCUCCUCCCU	hsa-miR-novel-chr4_35472	CTGCCTCTTCCTCCTCCCT	Yes		1								1								1							10.25	10	1.025	0.355918	1
hsa-miR-novel-chr5_38621	5p	hsa-mir-novel-chr5_38621	MYNO312	UCCGGG	19	CUCCGGGGGACAUGUGUUC	hsa-miR-novel-chr5_38621	CTCCGGGGGACATGTGTTC	Yes					1								1								1				10	10.25	0.97561	0.355918	1
hsa-miR-novel-chr5_38942	3p	hsa-mir-novel-chr5_38942	MYNO342	GCCAUC	21	UGCCAUCUGGUGCCAGCCUUU	hsa-miR-novel-chr5_38942	CTGCCATCTGGTGCCAGCCTTT	No							1																1		10	10.25	0.97561	0.355918	1
hsa-miR-novel-chr6_41428	3p	hsa-mir-novel-chr6_41428	MYNO49	UUAUCU	22	UUUAUCUCCAUUUCUUCCCAGU	hsa-miR-novel-chr6_41428	TTTATCTCCATTTCTTCCCAGT	Yes		1								1								1							10.25	10	1.025	0.355918	1
hsa-miR-novel-chr6_41767	5p	hsa-mir-novel-chr6_41767	MYNO239	GAUGUU	18	UGAUGUUGGACUUAUGCU	hsa-miR-novel-chr6_41767	TGATGTTGGACTTATGCC	No		1								1								2							10.5	10	1.05	0.355918	1
hsa-miR-novel-chr7_42204	5p	hsa-mir-novel-chr7_42204	MYNO86	CCGCCG	19	ACCGCCGAGGAAAACCGUG	hsa-miR-novel-chr7_42204	ACCGCCGAGGAAAACCGTG	Yes		1								1								1							10.25	10	1.025	0.355918	1
hsa-miR-novel-chr7_43800	3p	hsa-mir-novel-chr7_43800	MYNO441	GAGCAC	22	UGAGCACCCCAGGACCUGCGCU	hsa-miR-novel-chr7_43800	TGAGCACCCCAGGACCTGCGCT	Yes							1								1								1		10	10.25	0.97561	0.355918	1
hsa-miR-novel-chr8_45155	3p	hsa-mir-novel-chr8_45155	MYNO211	AGGAAG	20	GAGGAAGGCAAGUCUCUGUG	hsa-miR-novel-chr8_45155	GAGGAAGGCAAGTCTCTGTG	Yes		1								1								2							10.5	10	1.05	0.355918	1
hsa-miR-novel-chr9_47615	5p	hsa-mir-novel-chr9_47615	MYNO281	AAAGCU	22	AAAAGCUGUCCACUGUAGAGUU	hsa-miR-novel-chr9_47615	AAAAGCTGTCCACTGTAGAGTT	Yes						1								1								1			10	10.25	0.97561	0.355918	1
hsa-miR-novel-chr9_47660	3p	hsa-mir-novel-chr9_47660	MYNO210	UGGGAA	23	AUGGGAAUGGAGCUCCCUGGAGU	hsa-miR-novel-chr9_47660	ATGGGAATGGAGCTCCCTGGAGT	Yes		1								1								1							10.25	10	1.025	0.355918	1
hsa-miR-novel-chrX_49195	3p	hsa-mir-novel-chrX_49195	MYNO668	UUCAGG	23	UUUCAGGCAGACAAAUAAACUCU	hsa-miR-novel-chrX_49195	TTTCAGGCAGACAAATAAACTCT	Yes		1								1								1							10.25	10	1.025	0.355918	1
hsa-miR-novel-chrX_49377	3p	hsa-mir-novel-chrX_49377	MYNO637	UGUCCU	22	GUGUCCUUGGGCCUCUUUGUUU	hsa-miR-novel-chrX_49377	GTGTCCTTGGGCCTCTTTGTTT	Yes								1								1								1	10	10.25	0.97561	0.355918	1
hsa-miR-novel-chrX_49718	3p	hsa-mir-novel-chrX_49718	MYNO39	AAAAAC	22	CAAAAACUGCAAUAACUUUUGC	hsa-miR-novel-chrX_49718	CAAAAACTGCAATAACTTTTGC	Yes					1								1								2				10	10.5	0.952381	0.355918	1
hsa-miR-novel-chrY_50779	3p	hsa-mir-novel-chrY_50779	MYNO390	AAAAAC	22	CAAAAACUGCAAUAACUUUUGC	hsa-miR-novel-chrY_50779	CAAAAACTGCAATAACTTTTGC	Yes					1								1								2				10	10.5	0.952381	0.355918	1
hsa-miR-novel-chr1_18757	3p	hsa-mir-novel-chr1_18757	MYNO536	CUGGCU	18	CCUGGCUCAGGAUGAACA	hsa-miR-novel-chr1_18757	TGGCTCAGGATGAACGCT	No		1							1	9		1	1	1		1	2	116		11	6	3	1	7	42.25	14.25	2.96491	0.356758	1
hsa-miR-199b-5p	5p	hsa-mir-199b	MI0000282	CCAGUG	23	CCCAGUGUUUAGACUAUCUGUUC	MIMAT0000263	CCCAGTGTTTAGACTATCTGTTC	Yes	1443	2594	1094	2028	2626	2089	1639	2055	1443	2594	1094	2028	2626	2089	1639	2055	3662	6672	2853	5155	6732	5777	4454	5245	4595.5	5562	0.826232	0.35722	1
hsa-miR-143-5p	5p	hsa-mir-143	MI0000459	GUGCAG	22	GGUGCAGUGCUGCAUCUCUGGU	MIMAT0004599	GGTGCAGTGCTGCATCTCTGG	No	239	364	162	289	286	251	217	151	276	397	208	430	254	341	261	154	1216	1830	877	1632	1314	1383	1098	728	1398.75	1140.75	1.22617	0.357955	1
hsa-miR-598-3p	3p	hsa-mir-598	MI0003610	ACGUCA	22	UACGUCAUCGUUGUCAUCGUCA	MIMAT0003266	TACGTCATCGTTGTCATCGTC	No	11	14	8	9	12	9	7	9	17	16	15	13	17	12	12	11	42	45	33	30	40	30	33	30	47.5	43.25	1.09827	0.358985	1
hsa-miR-542-3p	3p	hsa-mir-542	MI0003686	GUGACA	22	UGUGACAGAUUGAUAACUGAAA	MIMAT0003389	TGTGACAGATTGATAACTGAAA	Yes	4	9	3	6	9	8	7	7	4	9	3	6	9	8	7	7	11	32	10	21	34	24	19	21	28.5	34.5	0.826087	0.365026	1
hsa-miR-novel-chr3_31931	3p	hsa-mir-novel-chr3_31931	MYNO241	GUAAAC	17	UGUAAACAUCCUUGACA	hsa-miR-novel-chr3_31931	TGTAAACATCCTTGACA	Yes	6	6	2	6	4	4	8	2	6	6	2	6	4	4	8	2	14	21	5	14	9	9	16	4	23.5	19.5	1.20513	0.367245	1
hsa-miR-1287-5p	5p	hsa-mir-1287	MI0006349	GCUGGA	22	UGCUGGAUCAGUGGUUCGAGUC	MIMAT0005878	TGCTGGATCAGTGGTTCGAGTC	Yes	9	9	11	17	8	12	11	6	9	9	11	17	8	12	11	6	25	38	37	54	24	42	38	18	48.5	40.5	1.19753	0.368346	1
hsa-miR-518e-3p	3p	hsa-mir-518e	MI0003169	AAGCGC	21	AAAGCGCUUCCCUUCAGAGUG	MIMAT0002861	AAAGCGCTTCCCTTCAGAGT	No		2	5	1		1	1	1		1	4	2	1	1	1	1		4	21	5	2	3	3	4	17.5	13	1.34615	0.370143	1
hsa-miR-novel-chr12_5091	3p	hsa-mir-novel-chr12_5091	MYNO438	CGUGGG	17	UCGUGGGGAACCUGGCG	hsa-miR-novel-chr12_5091	CGTGTGGAACCTGGCGCT	No	1	1					1		1	12		1				1	5	50	1	2		4	3	5	24.5	13	1.88461	0.371654	1
hsa-miR-190a-5p	5p	hsa-mir-190a	MI0000486	GAUAUG	22	UGAUAUGUUUGAUAUAUUAGGU	MIMAT0000458	TGATATGTTTGATATATTAGGT	Yes	15	18	16	18	13	20	20	15	15	18	16	18	13	20	20	15	44	51	42	47	46	45	46	31	56	52	1.07692	0.373771	1
hsa-miR-6500-3p	3p	hsa-mir-6500	MI0022211	CACUUG	21	ACACUUGUUGGGAUGACCUGC	MIMAT0025455	ACACTTGTTGGGATGACCTGC	Yes	21	21	15	15	5	19	20	8	21	21	15	15	5	19	20	8	43	51	33	32	12	45	45	20	49.75	40.5	1.22839	0.374458	1
hsa-miR-495-3p	3p	hsa-mir-495	MI0003135	AACAAA	22	AAACAAACAUGGUGCACUUCUU	MIMAT0002817	AAACAAACATGGTGCACTTCTT	Yes	11	19	7	14	15	27	13	19	11	19	7	14	15	27	13	19	24	51	12	26	29	54	26	44	38.25	48.25	0.792746	0.377425	1
hsa-miR-novel-chr6_39163	3p	hsa-mir-novel-chr6_39163	MYNO396	GGCGCC	17	CGGCGCCGCCGCCCCCG	hsa-miR-novel-chr6_39163	GAGGCGCCGCCGCCCCC	No		1								7		1		1		1		24		3	1	1	1	2	16.75	11.25	1.48889	0.379502	1
hsa-miR-1307-3p	3p	hsa-mir-1307	MI0006444	CUCGGC	22	ACUCGGCGUGGCGUCGGUCGUG	MIMAT0005951	ACTCGGCGTGGCGTCGGTCGTGG	No	15	21	19	20	19	14	17	13	90	84	66	64	86	64	65	57	381	419	341	346	400	321	358	301	381.75	355	1.07535	0.381544	1
hsa-miR-641	5p	hsa-mir-641	MI0003656	AAGACA	24	AAAGACAUAGGAUAGAGUCACCUC	MIMAT0003311	AAAGACATAGGATAGAGTCACCT	No		1	1		1	1	1		1	1	1	1	2	1	1	1	4	6	5	2	5	3	2	3	14.25	13.25	1.07547	0.382175	1
hsa-miR-novel-chr5_38863	5p	hsa-mir-novel-chr5_38863	MYNO816	UCCAGU	17	GUCCAGUUUUCCCAGGA	hsa-miR-novel-chr5_38863	GTCCAGTTTTCCCAGGA	Yes	2	3	1	2	1	2	1		2	3	1	2	1	2	1		2	5	1	3	2	3	2		12.75	11.75	1.08511	0.382175	1
hsa-miR-520a-5p	5p	hsa-mir-520a	MI0003149	UCCAGA	21	CUCCAGAGGGAAGUACUUUCU	MIMAT0002833	CTCCAGAGGGAAGTACTTTCT	Yes			4	1		1	1	1			4	1		1	1	1		1	8	1		1	1	1	12.5	10.75	1.16279	0.38435	1
hsa-miR-1249-3p	3p	hsa-mir-1249	MI0006384	CGCCCU	22	ACGCCCUUCCCCCCCUUCUUCA	MIMAT0005901	ACGCCCTTCCCCCCCTTCTTCA	Yes				1				1				1				1		2	1	3		1		2	11.5	10.75	1.06977	0.386704	1
hsa-miR-410-3p	3p	hsa-mir-410	MI0002465	AUAUAA	21	AAUAUAACACAGAUGGCCUGU	MIMAT0002171	AATATAACACAGATGGCCTGT	Yes	2	5	1	1	3	5	2	3	2	5	1	1	3	5	2	3	2	8	1	1	4	7	3	5	13	14.75	0.881356	0.38961	1
hsa-miR-1287-3p	3p	hsa-mir-1287	MI0006349	UCUAGC	22	CUCUAGCCACAGAUGCAGUGAU	MIMAT0026738	CTCTAGCCACAGATGCAGTGAT	Yes		1		1				1		1		1				1		2		1				1	10.75	10.25	1.04878	0.390259	1
hsa-miR-4504	3p	hsa-mir-4504	MI0016867	GUGACA	22	UGUGACAAUAGAGAUGAACAUG	MIMAT0019040	TGTGACAATAGAGATGAACATG	Yes	1	1	1	1	1	2	1	2	1	1	1	1	1	2	1	2	1	1	2	1	1	2	1	3	11.25	11.75	0.957447	0.390259	1
hsa-miR-novel-chr6_40197	3p	hsa-mir-novel-chr6_40197	MYNO30	AAGGUC	22	UAAGGUCCCUGAGAAUGGCUAU	hsa-miR-novel-chr6_40197	TAAGGTCCCTGAGAATGGCTAT	Yes				1	1	1						1	1	1						1	2	1			10.25	10.75	0.953488	0.390259	1
hsa-miR-novel-chr3_32012	5p	hsa-mir-novel-chr3_32012	MYNO488	CUCGGG	17	CCUCGGGCCGCUCGCAU	hsa-miR-novel-chr3_32012	TCGGGCCGATCGCAT	No		1							3	84	1	5	2	2	3	8	29	410	3	19	14	14	8	63	125.25	34.75	3.60432	0.396913	1
hsa-miR-1180-3p	3p	hsa-mir-1180	MI0006273	UUCCGG	22	UUUCCGGCUCGCGUGGGUGUGU	MIMAT0005825	TTTCCGGCTCGCGTGGGTGTGT	Yes	13	17	10	9	7	16	12	12	13	17	10	9	7	16	12	12	44	52	43	29	21	39	41	42	52	45.75	1.13661	0.398956	1
hsa-miR-372-3p	3p	hsa-mir-372	MI0000780	AAGUGC	23	AAAGUGCUGCGACAUUUGAGCGU	MIMAT0000724	AAAGTGCTGCGACATTTGAGCGT	Yes	2	4	5	5	3	4	2	5	2	4	5	5	3	4	2	5	3	8	11	14	6	7	3	10	19	16.5	1.15152	0.398956	1
hsa-miR-374b-5p	5p	hsa-mir-374b	MI0005566	UAUAAU	22	AUAUAAUACAACCUGCUAAGUG	MIMAT0004955	ATATAATACAACCTGCTAAGT	No	83	98	80	95	78	77	71	73	354	420	253	358	365	311	285	345	665	828	505	671	683	592	532	599	677.25	611.5	1.10752	0.401786	1
hsa-miR-3615	3p	hsa-mir-3615	MI0016005	CUCUCG	21	UCUCUCGGCUCCUCGCGGCUC	MIMAT0017994	TCTCTCGGCTCCTCGCGGCTCG	No	2	1	2	2	1	1	2	1	85	51	119	80	43	63	83	73	161	101	232	161	88	135	176	140	173.75	144.75	1.20034	0.403968	1
hsa-miR-708-5p	5p	hsa-mir-708	MI0005543	AGGAGC	23	AAGGAGCUUACAAUCUAGCUGGG	MIMAT0004926	AAGGAGCTTACAATCTAGCTGGG	Yes	75	77	37	106	71	66	41	62	75	77	37	106	71	66	41	62	235	247	109	325	214	215	131	181	239	195.25	1.22407	0.405062	1
hsa-miR-487b-3p	3p	hsa-mir-487b	MI0003530	AUCGUA	22	AAUCGUACAGGGUCAUCCACUU	MIMAT0003180	AATCGTACAGGGTCATCCACTT	Yes	5	9	3	4	6	8	5	7	5	9	3	4	6	8	5	7	11	32	7	10	19	27	12	26	25	31	0.806452	0.405541	1
hsa-miR-novel-chr3_31396	5p	hsa-mir-novel-chr3_31396	MYNO279	GGCGCC	18	CGGCGCCGCCGCCCCCCA	hsa-miR-novel-chr3_31396	GAGGCGCCGCCGCCCCCC	No		1							1	5		1			1	3	1	37		3			1	8	20.25	12.25	1.65306	0.41531	1
hsa-miR-novel-chr15_10263	3p	hsa-mir-novel-chr15_10263	MYNO263	UUCCUC	19	UUUCCUCUUCUUAACACCA	hsa-miR-novel-chr15_10263	CCTCTTCTTAACACCA	No	1	1			1	1			1	1		2		1	1		4	5		4	1	4	3		13.25	12	1.10417	0.417546	1
hsa-miR-511-3p	3p	hsa-mir-511	MI0003127	AUGUGU	20	AAUGUGUAGCAAAAGACAGA	MIMAT0026606	TGAATGTGTAGCAAAAGACAGA	No							1		1	2	1	3	2	2	3	3	3	7	2	4	6	4	5	5	14	15	0.933333	0.419753	1
hsa-miR-548ad-5p	5p	hsa-mir-548ad	MI0016770	AAAGUA	20	AAAAGUAAUUGUGGUUUUUG	MIMAT0032114	AAAAGTAATTGTGGTTTTTG	Yes	2	1	3	1		1	2	2	2	1	3	1		1	2	2	3	2	5	2		1	3	4	13	12	1.08333	0.419753	1
hsa-miR-493-5p	5p	hsa-mir-493	MI0003132	UGUACA	22	UUGUACAUGGUAGGCUUUCAUU	MIMAT0002813	TTGTACATGGTAGGCTTTCATT	Yes	13	17	3	4	22	7	6	21	13	17	3	4	22	7	6	21	18	24	4	6	31	10	8	30	23	29.75	0.773109	0.423259	1
hsa-miR-novel-chr17_15020	3p	hsa-mir-novel-chr17_15020	MYNO611	GUGGUU	18	UGUGGUUGGCUGAGGAGU	hsa-miR-novel-chr17_15020	TGTGCTTGGCTGAGGAGT	No		1							1	17		1		2	1	3	1	25		1		2	1	3	16.75	11.5	1.45652	0.42406	1
hsa-miR-450b-5p	5p	hsa-mir-450b	MI0005531	UUUGCA	22	UUUUGCAAUAUGUUCCUGAAUA	MIMAT0004909	TTTTGCAATATGTTCCTGAAT	No	3	6	4	5	10	6	4	8	15	45	17	29	51	29	23	37	25	77	26	44	78	52	35	58	53	65.75	0.806084	0.429124	1
hsa-miR-127-3p	3p	hsa-mir-127	MI0000472	CGGAUC	22	UCGGAUCCGUCUGAGCUUGGCU	MIMAT0000446	TCGGATCCGTCTGAGCTTGGCTC	No	31	52	10	10	26	28	23	78	38	66	16	26	68	43	29	78	147	271	52	75	180	158	106	335	146.25	204.75	0.714286	0.433233	1
hsa-miR-4433b-5p	5p	hsa-mir-4433b	MI0025511	UGUCCC	21	AUGUCCCACCCCCACUCCUGU	MIMAT0030413	ATGTCCCACCCCCACTCCTGTT	No			1					1	2		10	2	1	2	2	2	5		20	3	2	3	4	4	17	13.25	1.28302	0.434543	1
hsa-miR-548ae-5p	5p	hsa-mir-548ae-2	MI0016780	AAAGUA	20	AAAAGUAAUUGUGGUUUUUG	MIMAT0032115	AAAAGTAATTGTGGTTTTTG	Yes	2	1	3	1		1	2	2	2	1	3	1		1	2	2	2	3	4	1		2	2	3	12.5	11.75	1.06383	0.437237	1
hsa-miR-6761-5p	5p	hsa-mir-6761	MI0022606	CUGAGA	21	UCUGAGAGAGCUCGAUGGCAG	MIMAT0027422	TCTGAGAGAGCTCGATGGCAGG	No		1			1				1	2		1		1			1	5		1	1	2			11.75	10.75	1.09302	0.439315	1
hsa-miR-370-3p	3p	hsa-mir-370	MI0000778	CCUGCU	22	GCCUGCUGGGGUGGAACCUGGU	MIMAT0000722	GCCTGCTGGGGTGGAACCTGGT	Yes	53	121	26	47	80	81	49	115	53	121	26	47	80	81	49	115	81	196	41	73	119	134	88	178	107.75	139.75	0.77102	0.439937	1
hsa-miR-28-5p	5p	hsa-mir-28	MI0000086	AGGAGC	22	AAGGAGCUCACAGUCUAUUGAG	MIMAT0000085	AAGGAGCTCACAGTCTATTGA	No	26	29	29	36	27	30	30	22	38	41	29	35	40	32	33	30	166	190	134	169	178	156	150	121	174.75	161.25	1.08372	0.443894	1
hsa-miR-432-5p	5p	hsa-mir-432	MI0003133	CUUGGA	23	UCUUGGAGUAGGUCAUUGGGUGG	MIMAT0002814	TCTTGGAGTAGGTCATTGGGT	No	1	2	1	1	1	2	2	2	2	8	2	2	3	3	3	6	7	29	4	10	17	19	11	23	22.5	27.5	0.818182	0.448275	1
hsa-miR-493-3p	3p	hsa-mir-493	MI0003132	GAAGGU	22	UGAAGGUCUACUGUGUGCCAGG	MIMAT0003161	TGAAGGTCTACTGTGTGCCAGG	Yes	5	8	2	3	8	4	3	8	5	8	2	3	8	4	3	8	12	22	4	6	22	10	7	24	21	25.75	0.815534	0.448908	1
hsa-miR-204-5p	5p	hsa-mir-204	MI0000284	UCCCUU	22	UUCCCUUUGUCAUCCUAUGCCU	MIMAT0000265	TTCCCTTTGTCATCCTATGCCT	Yes	8	9	16	108	9	16	19	16	8	9	16	108	9	16	19	16	12	19	34	242	18	31	40	39	86.75	42	2.06548	0.450891	1
hsa-miR-29b-2-5p	5p	hsa-mir-29b-2	MI0000107	UGGUUU	22	CUGGUUUCACAUGGUGGCUUAG	MIMAT0004515	CTGGTTTCACATGGTGGCTTAGA	No		1		1	1	1			6	6	7	10	6	8	6	4	10	15	10	18	11	14	13	7	23.25	21.25	1.09412	0.455636	1
hsa-miR-novel-chr17_13221	3p	hsa-mir-novel-chr17_13221	MYNO534	AGUUUC	23	AAGUUUCUCUGAACGUGUAGAGC	hsa-miR-novel-chr17_13221	AAGTTTCTCTGAACGTGTAGAGA	No	7	6	7	4	9	7	7	4	19	15	21	16	20	13	15	7	85	80	95	61	95	59	80	45	90.25	79.75	1.13166	0.455691	1
hsa-miR-novel-chr17_14706	3p	hsa-mir-novel-chr17_14706	MYNO600	AGUUUC	23	AAGUUUCUCUGAACGUGUAGAGC	hsa-miR-novel-chr17_14706	AAGTTTCTCTGAACGTGTAGAGA	No	7	6	7	4	9	7	7	4	19	15	21	16	20	13	15	7	85	80	95	61	95	59	80	45	90.25	79.75	1.13166	0.455691	1
hsa-miR-novel-chr8_44685	3p	hsa-mir-novel-chr8_44685	MYNO562	UGUCUC	17	CUGUCUCUCCAGCCACC	hsa-miR-novel-chr8_44685	CTGTCTCTCCAGCCACT	No		2		1			1	1		5		1				1		25		3			1	7	17	12	1.41667	0.455693	1
hsa-miR-222-3p	3p	hsa-mir-222	MI0000299	GCUACA	21	AGCUACAUCUGGCUACUGGGU	MIMAT0000279	AGCTACATCTGGCTACTGGGT	Yes	68	82	62	80	57	78	75	66	68	82	62	80	57	78	75	66	457	481	267	332	507	395	314	561	394.25	454.25	0.867914	0.456076	1
hsa-miR-1468-5p	5p	hsa-mir-1468	MI0003782	UCCGUU	21	CUCCGUUUGCCUGUUUCGCUG	MIMAT0006789	CTCCGTTTGCCTGTTTCGCTGA	No	1	1						1	1	1	1	1	1	1	1	1	3	5	1	2	2	2	1	3	12.75	12	1.0625	0.4583	1
hsa-miR-1307-5p	5p	hsa-mir-1307	MI0006444	CGACCG	21	UCGACCGGACCUCGACCGGCU	MIMAT0022727	TCGACCGGACCTCGACCGGCT	Yes	4	10	3	7	8	5	5	3	4	10	3	7	8	5	5	3	16	32	14	24	23	16	22	8	31.5	27.25	1.15596	0.458645	1
hsa-miR-152-5p	5p	hsa-mir-152	MI0000462	GGUUCU	23	AGGUUCUGUGAUACACUCCGACU	MIMAT0026479	AGGTTCTGTGATACACTCCGACT	Yes	3	3	4	5	5	4	3	2	3	3	4	5	5	4	3	2	5	6	6	8	7	6	6	2	16.25	15.25	1.06557	0.462605	1
hsa-miR-369-3p	3p	hsa-mir-369	MI0000777	AUAAUA	21	AAUAAUACAUGGUUGAUCUUU	MIMAT0000721	AATAATACATGGTTGATCTTT	Yes	19	29	9	11	31	24	13	22	19	29	9	11	31	24	13	22	24	43	11	14	39	31	19	29	33	39.5	0.835443	0.463928	1
hsa-miR-4732-3p	3p	hsa-mir-4732	MI0017369	CCCUGA	21	GCCCUGACCUGUCCUGUUCUG	MIMAT0019856	GCCCTGACCTGTCCTGTTCTG	Yes	2		4	2	1	2	2	3	2		4	2	1	2	2	3	5	3	8	5	1	6	3	6	15.25	14	1.08929	0.464564	1
hsa-miR-novel-chr12_4916	3p	hsa-mir-novel-chr12_4916	MYNO13	AAGACU	20	GAAGACUGUGGAUGGCCCCU	hsa-miR-novel-chr12_4916	GAAGACTGTGGATGGCCCCTCT	No		2						1		2						1		54						11	23.5	12.75	1.84314	0.46489	1
hsa-miR-296-5p	5p	hsa-mir-296	MI0000747	GGGCCC	21	AGGGCCCCCCCUCAAUCCUGU	MIMAT0000690	AGGGCCCCCCCTCAATCCTGT	Yes	1				1	1		1	1				1	1		1	2				2	1		1	10.5	11	0.954545	0.467994	1
hsa-miR-628-3p	3p	hsa-mir-628	MI0003642	CUAGUA	21	UCUAGUAAGAGUGGCAGUCGA	MIMAT0003297	TCTAGTAAGAGTGGCAGTCGAAGT	No							1			1		1	1	1			2	3		1	1	1	1	1	11.5	11	1.04546	0.467994	1
hsa-miR-novel-chr14_9689	5p	hsa-mir-novel-chr14_9689	MYNO26	UUGAUG	22	UUUGAUGACUGUUCUUCCUGUU	hsa-miR-novel-chr14_9689	TTTGATGACTGTTCTTCCTGTT	Yes	2	1	1	1	2	1	1	1	2	1	1	1	2	1	1	1	3	3	1	1	2	1	1	2	12	11.5	1.04348	0.467994	1
hsa-miR-196b-5p	5p	hsa-mir-196b	MI0001150	AGGUAG	22	UAGGUAGUUUCCUGUUGUUGGG	MIMAT0001080	TAGGTAGTTTCCTGTTGTTGGG	Yes	32	31	21	26	36	28	25	27	32	31	21	26	36	28	25	27	137	121	97	110	146	125	112	117	126.25	135	0.935185	0.468756	1
hsa-miR-29c-3p	3p	hsa-mir-29c	MI0000735	AGCACC	22	UAGCACCAUUUGAAAUCGGUUA	MIMAT0000681	TAGCACCATTTGAAATCGGTT	No	17	25	15	17	20	18	16	13	38	55	42	61	47	53	48	37	98	145	95	138	109	122	111	88	129	117.5	1.09787	0.469115	1
hsa-miR-29c-5p	5p	hsa-mir-29c	MI0000735	GACCGA	22	UGACCGAUUUCUCCUGGUGUUC	MIMAT0004673	TGACCGATTTCTCCTGGTGTT	No	6	7	3	6	5	7	4	4	31	38	31	35	28	38	34	34	110	160	102	138	109	140	115	96	137.5	125	1.1	0.469349	1
hsa-miR-744-5p	5p	hsa-mir-744	MI0005559	GCGGGG	22	UGCGGGGCUAGGGCUAACAGCA	MIMAT0004945	TGCGGGGCTAGGGCTAACAGC	No	13	12	23	23	14	21	20	14	23	30	30	38	27	35	28	19	58	74	78	92	63	85	71	53	85.5	78	1.09615	0.469872	1
hsa-miR-16-2-3p	3p	hsa-mir-16-2	MI0000115	CAAUAU	22	CCAAUAUUACUGUGCUGCUUUA	MIMAT0004518	ACCAATATTACTGTGCTGCT	No	3	3	2	2	3	2	2	4	180	63	121	99	53	65	91	141	583	291	382	345	207	241	285	555	410.25	332	1.23569	0.470921	1
hsa-miR-199a-3p	3p	hsa-mir-199a-1	MI0000242	CAGUAG	22	ACAGUAGUCUGCACAUUGGUUA	MIMAT0000232	ACAGTAGTCTGCACATTGGTT	No	493	713	397	629	756	614	556	543	1661	2481	1209	2151	2687	2295	1864	1865	4589	6858	3277	5903	7594	6158	5044	4876	5166.75	5928	0.871584	0.47576	1
hsa-miR-199b-3p	3p	hsa-mir-199b	MI0000282	CAGUAG	22	ACAGUAGUCUGCACAUUGGUUA	MIMAT0004563	ACAGTAGTCTGCACATTGGTT	No	493	713	397	629	756	614	556	543	1661	2481	1209	2151	2687	2295	1864	1865	4589	6858	3277	5903	7594	6158	5044	4876	5166.75	5928	0.871584	0.47576	1
hsa-miR-652-5p	5p	hsa-mir-652	MI0003667	AACCCU	25	CAACCCUAGGAGAGGGUGCCAUUCA	MIMAT0022709	ACAACCCTAGGAGAGGGTGCCATT	No	1								8	2	8	8	4	7	9	4	27	3	26	23	10	19	22	8	29.75	24.75	1.20202	0.476901	1
hsa-miR-25-5p	5p	hsa-mir-25	MI0000082	GGCGGA	21	AGGCGGAGACUUGGGCAAUUG	MIMAT0004498	AGGCGGAGACTTGGGCAATTGCT	No								1	1	3	1	1	1	1	2	1	1	5	2	1	1	1	2	2	12.25	11.5	1.06522	0.477192	1
hsa-miR-novel-chr22_25835	5p	hsa-mir-novel-chr22_25835	MYNO399	CUGUCU	17	CCUGUCUGAGCGUCGCU	hsa-miR-novel-chr22_25835	CCTGTCTGAGCGTCGCT	Yes	124	140	24	149	55	133	117	36	124	140	24	149	55	133	117	36	943	1035	221	1015	554	793	826	373	813.5	646.5	1.25831	0.481182	1
hsa-miR-330-5p	5p	hsa-mir-330	MI0000803	CUCUGG	22	UCUCUGGGCCUGUGUCUUAGGC	MIMAT0004693	TCTCTGGGCCTGTGTCTTAGG	No	1	2	1	2	2	1	2	1	4	6	6	5	7	4	5	5	10	16	12	14	15	14	14	13	23	24	0.958333	0.488053	1
hsa-miR-548l	5p	hsa-mir-548l	MI0006361	AAAGUA	22	AAAAGUAUUUGCGGGUUUUGUC	MIMAT0005889	AAAAGTATTTGCGGGTTTTGT	No		1							1	1		1	1		1	1	1	3		1	1		1	1	11.25	10.75	1.04651	0.488053	1
hsa-miR-655-3p	3p	hsa-mir-655	MI0003677	UAAUAC	22	AUAAUACAUGGUUAACCUCUUU	MIMAT0003331	ATAATACATGGTTAACCTCTTT	Yes	3	5	2	4	4	5	2	6	3	5	2	4	4	5	2	6	4	9	2	5	7	8	4	6	15	16.25	0.923077	0.490312	1
hsa-miR-181a-3p	3p	hsa-mir-181a-1	MI0000289	CCAUCG	22	ACCAUCGACCGUUGAUUGUACC	MIMAT0000270	ACCATCGACCGTTGATTGTACT	No	16	16	14	22	16	16	13	12	15	23	13	24	19	27	14	14	52	70	45	72	59	67	48	38	69.75	63	1.10714	0.490607	1
hsa-miR-27b-5p	5p	hsa-mir-27b	MI0000440	GAGCUU	22	AGAGCUUAGCUGAUUGGUGAAC	MIMAT0004588	AGAGCTTAGCTGATTGGTGAAC	Yes	9	12	5	15	12	10	8	5	9	12	5	15	12	10	8	5	20	28	11	33	25	23	16	11	33	28.75	1.14783	0.490849	1
hsa-miR-novel-chrX_50088	5p	hsa-mir-novel-chrX_50088	MYNO221	CUGGAC	19	ACUGGACUUGGAGUCAGAA	hsa-miR-novel-chrX_50088	ACTGGACTTGGAGTCAGAA	Yes	42	66	32	42	35	44	58	13	42	66	32	42	35	44	58	13	92	146	60	105	75	92	130	23	110.75	90	1.23056	0.493434	1
hsa-miR-29b-3p	3p	hsa-mir-29b-1	MI0000105	AGCACC	23	UAGCACCAUUUGAAAUCAGUGUU	MIMAT0000100	TAGCACCATTTGAAATCAGTGTT	Yes	35	45	23	26	47	27	18	41	35	45	23	26	47	27	18	41	175	186	154	194	193	170	159	150	187.25	178	1.05197	0.493971	1
hsa-miR-376c-3p	3p	hsa-mir-376c	MI0000776	ACAUAG	21	AACAUAGAGGAAAUUCCACGU	MIMAT0000720	AACATAGAGGAAATTCCACGT	Yes	5	10	3	4	9	10	5	9	5	10	3	4	9	10	5	9	6	17	4	4	12	11	6	12	17.75	20.25	0.876543	0.494012	1
hsa-miR-30e-3p	3p	hsa-mir-30e	MI0000749	UUUCAG	22	CUUUCAGUCGGAUGUUUACAGC	MIMAT0000693	CTTTCAGTCGGATGTTTACAGT	No	160	116	111	136	138	117	120	109	349	281	281	299	327	300	293	259	937	755	704	795	853	728	763	662	807.75	761.5	1.06073	0.49649	1
hsa-miR-214-3p	3p	hsa-mir-214	MI0000290	CAGCAG	22	ACAGCAGGCACAGACAGGCAGU	MIMAT0000271	ACAGCAGGCACAGACAGGCAGT	Yes	38	78	32	59	61	73	48	59	38	78	32	59	61	73	48	59	122	239	105	192	207	224	166	161	174.5	199.5	0.874687	0.49926	1
hsa-miR-424-3p	3p	hsa-mir-424	MI0001446	AAAACG	21	CAAAACGUGAGGCGCUGCUAU	MIMAT0004749	CAAAACGTGAGGCGCTGCTATA	No	5	10	3	5	9	4	5	12	4	15	3	5	15	5	6	14	15	42	15	17	39	15	19	44	32.25	39.25	0.821656	0.500272	1
hsa-miR-378e	3p	hsa-mir-378e	MI0016750	CUGGAC	19	ACUGGACUUGGAGUCAGGA	MIMAT0018927	ACTGGACTTGGAGTC	No	1	2		1	1	1	2		3	6	1	7	2	2	7		10	25	3	19	7	11	20	1	24.25	19.75	1.22785	0.500677	1
hsa-let-7f-2-3p	3p	hsa-let-7f-2	MI0000068	UAUACA	22	CUAUACAGUCUACUGUCUUUCC	MIMAT0004487	CTATACAGTCTACTGTCTTTCT	No	1	2	2	2	3	2	2	2	10	13	9	12	17	14	11	7	13	17	13	17	24	19	16	10	25	27.25	0.917431	0.501327	1
hsa-miR-1247-5p	5p	hsa-mir-1247	MI0006382	CCCGUC	22	ACCCGUCCCGUUCGUCCCCGGA	MIMAT0005899	ACCCGTCCCGTTCGTCCCCGGA	Yes	1		1	2	1	2	2	1	1		1	2	1	2	2	1	1		1	5	1	5	2	3	11.75	12.75	0.921569	0.501705	1
hsa-let-7g-3p	3p	hsa-let-7g	MI0000433	UGUACA	21	CUGUACAGGCCACUGCCUUGC	MIMAT0004584	CTGTACAGGCCACTGCCTTGC	Yes	1	1	1	2	1	2	1	1	1	1	1	2	1	2	1	1	1	5	4	6	2	5	4	1	14	13	1.07692	0.506021	1
hsa-miR-223-5p	5p	hsa-mir-223	MI0000300	GUGUAU	22	CGUGUAUUUGACAAGCUGAGUU	MIMAT0004570	CGTGTATTTGACAAGCTGAGTTG	No	7	3	11	5	9	4	6	17	9	4	17	6	10	5	8	23	32	14	64	23	43	18	34	93	43.25	57	0.758772	0.507245	1
hsa-miR-576-3p	3p	hsa-mir-576	MI0003583	AGAUGU	22	AAGAUGUGGAAAAAUUGGAAUC	MIMAT0004796	AAGATGTGGAAAAATTGGAAT	No	3	2	4	7	4	3	3	6	12	8	14	14	9	13	12	25	28	24	35	38	24	30	34	63	41.25	47.75	0.863874	0.507926	1
hsa-miR-378a-5p	5p	hsa-mir-378a	MI0000786	UCCUGA	22	CUCCUGACUCCAGGUCCUGUGU	MIMAT0000731	CTCCTGACTCCAGGTCCTGTGT	Yes	75	100	53	72	76	78	73	37	75	100	53	72	76	78	73	37	145	196	95	129	137	149	134	66	151.25	131.5	1.15019	0.509742	1
hsa-miR-1185-1-3p	3p	hsa-mir-1185-1	MI0003844	UAUACA	22	AUAUACAGGGGGAGACUCUUAU	MIMAT0022838	ATATACAGGGGGAGACTCTTAT	Yes		1		1		1		2		1		1		1		2		1		2		2		4	10.75	11.5	0.934783	0.509766	1
hsa-miR-299-5p	5p	hsa-mir-299	MI0000744	GGUUUA	22	UGGUUUACCGUCCCACAUACAU	MIMAT0002890	TGGTTTACCGTCCCACATACAT	Yes				1	1	2	1	1				1	1	2	1	1		4	1	2	3	4	1	2	11.75	12.5	0.94	0.509766	1
hsa-miR-novel-chr1_22325	5p	hsa-mir-novel-chr1_22325	MYNO12	AUGGAG	21	UAUGGAGGUCUCUGUCUGGCU	hsa-miR-novel-chr1_22325	TATGGAGGTCTCTGTCTGGCT	Yes	4	4	3	6	3	6	3	5	4	4	3	6	3	6	3	5	15	23	9	15	21	25	10	18	25.5	28.5	0.894737	0.509766	1
hsa-miR-novel-chr17_13245	3p	hsa-mir-novel-chr17_13245	MYNO25	UAGGUC	18	UUAGGUCAAGGUGUAGCU	hsa-miR-novel-chr17_13245	CGTTAGGTCAAGGTGTAGCT	No		2								5						2	2	32				1		10	18.5	12.75	1.45098	0.510157	1
hsa-miR-136-3p	3p	hsa-mir-136	MI0000475	AUCAUC	22	CAUCAUCGUCUCAAAUGAGUCU	MIMAT0004606	CATCATCGTCTCAAATGAGTCT	Yes	20	40	10	21	35	33	19	35	20	40	10	21	35	33	19	35	35	90	19	36	67	63	34	64	55	67	0.820896	0.514105	1
hsa-miR-424-5p	5p	hsa-mir-424	MI0001446	AGCAGC	22	CAGCAGCAAUUCAUGUUUUGAA	MIMAT0001341	CAGCAGCAATTCATGTTTTGA	No	2	4	4	3	4	3	3	6	10	25	20	21	27	22	13	33	16	49	33	33	44	35	24	53	42.75	49	0.872449	0.520474	1
hsa-miR-4286	5p	hsa-mir-4286	MI0015894	CCCCAC	17	ACCCCACUCCUGGUACC	MIMAT0016916	ACCCCACTCCTGGTACCA	No	2	6	1	5	1	2	3	1	3	10	3	7	2	6	8	2	28	70	21	49	15	50	49	14	52	42	1.23809	0.529477	1
hsa-miR-671-3p	3p	hsa-mir-671	MI0003760	CCGGUU	21	UCCGGUUCUCAGGGCUCCACC	MIMAT0004819	TCCGGTTCTCAGGGCTCCACT	No	2	2	2	2	2	3	1	2	4	3	2	2	2	4	1	3	11	12	5	6	7	9	3	9	18.5	17	1.08824	0.530587	1
hsa-miR-19b-3p	3p	hsa-mir-19b-1	MI0000074	GUGCAA	23	UGUGCAAAUCCAUGCAAAACUGA	MIMAT0000074	TGTGCAAATCCATGCAAAACTG	No	6	4	8	3	5	5	8	15	8	7	12	6	7	7	8	16	28	23	39	17	23	23	28	59	36.75	43.25	0.849711	0.533345	1
hsa-miR-369-5p	5p	hsa-mir-369	MI0000777	GAUCGA	22	AGAUCGACCGUGUUAUAUUCGC	MIMAT0001621	AGATCGACCGTGTTATATTCG	No		1			1			1	2	4	1	2	3	3	3	3	3	8	1	3	5	5	4	5	13.75	14.75	0.932203	0.533409	1
hsa-miR-378d	3p	hsa-mir-378d-1	MI0016749	CUGGAC	20	ACUGGACUUGGAGUCAGAAA	MIMAT0018926	ACTGGACTTGGAGTCAGAA	No	33	43	27	30	32	39	38	14	42	66	32	42	35	44	58	13	130	199	91	136	114	136	173	38	149	125.25	1.18962	0.536151	1
hsa-miR-122-5p	5p	hsa-mir-122	MI0000442	GGAGUG	22	UGGAGUGUGACAAUGGUGUUUG	MIMAT0000421	TGGAGTGTGACAATGGTGTTT	No	17	10	1	2	51	2	3	5	15	18	1	5	55	4	3	8	81	49	5	13	278	10	15	23	47	91.5	0.513661	0.536259	1
hsa-miR-483-5p	5p	hsa-mir-483	MI0002467	AGACGG	22	AAGACGGGAGGAAAGAAGGGAG	MIMAT0004761	AAGACGGGAGGAAAGAAGGGAG	Yes	2	6	3	3	4	5	5	2	2	6	3	3	4	5	5	2	7	17	11	7	12	13	15	9	20.5	22.25	0.921348	0.536963	1
hsa-miR-642a-3p	3p	hsa-mir-642a	MI0003657	GACACA	22	AGACACAUUUGGAGAGGGAACC	MIMAT0020924	AGACACATTTGGAGAGGGAAC	No		1							1	1	1			1			1	4	1			3			11.5	10.75	1.06977	0.536963	1
hsa-miR-1250-5p	5p	hsa-mir-1250	MI0006385	CGGUGC	21	ACGGUGCUGGAUGUGGCCUUU	MIMAT0005902	ACGGTGCTGGATGTGGCCTTT	Yes			1	1		1		1			1	1		1		1		1	1	1		1		1	10.75	10.5	1.02381	0.536963	1
hsa-miR-153-3p	3p	hsa-mir-153-1	MI0000463	UGCAUA	22	UUGCAUAGUCACAAAAGUGAUC	MIMAT0000439	TTGCATAGTCACAAAAGTGATC	Yes	1				1	1			1				1	1			1				1	1			10.25	10.5	0.97619	0.536963	1
hsa-miR-211-5p	5p	hsa-mir-211	MI0000287	UCCCUU	22	UUCCCUUUGUCAUCCUUCGCCU	MIMAT0000268	TTCCCTTTGTCATCCTTCGCCT	Yes		1	1	1	1	1				1	1	1	1	1				1	1	1	1	1			10.75	10.5	1.02381	0.536963	1
hsa-miR-26a-1-3p	3p	hsa-mir-26a-1	MI0000083	CUAUUC	22	CCUAUUCUUGGUUACUUGCACG	MIMAT0004499	CCTATTCTTGGTTACTTGCACG	Yes			1			1					1			1				1	1			1			10.5	10.25	1.02439	0.536963	1
hsa-miR-302b-3p	3p	hsa-mir-302b	MI0000772	AAGUGC	23	UAAGUGCUUCCAUGUUUUAGUAG	MIMAT0000715	TAAGTGCTTCCATGTTTTAGTAG	Yes	1								1								1			1	1				10.5	10.25	1.02439	0.536963	1
hsa-miR-3124-5p	5p	hsa-mir-3124	MI0014140	UCGCGG	21	UUCGCGGGCGAAGGCAAAGUC	MIMAT0014986	TTCGCGGGCGAAGGCAAAGTC	Yes		1				1				1				1				1		1		1			10.5	10.25	1.02439	0.536963	1
hsa-miR-3177-3p	3p	hsa-mir-3177	MI0014211	GCACGG	21	UGCACGGCACUGGGGACACGU	MIMAT0015054	TGCACGGCACTGGGGACACGT	Yes	1						1	1	1						1	1	1						1	1	10.25	10.5	0.97619	0.536963	1
hsa-miR-4306	3p	hsa-mir-4306	MI0015836	GGAGAG	17	UGGAGAGAAAGGCAGUA	MIMAT0016858	TGGAGAGAAAGGCAGT	No	1		1			1	1		1	1	1	1			2		2	1	2	1		1	3		11.5	11	1.04546	0.536963	1
hsa-miR-4482-5p	5p	hsa-mir-4482	MI0016843	ACCCAG	22	AACCCAGUGGGCUAUGGAAAUG	MIMAT0019016	AACCCAGTGGGCTATGGAAATG	Yes		1	1				1	1		1	1				1	1		1	1		1		1	1	10.5	10.75	0.976744	0.536963	1
hsa-miR-4661-5p	5p	hsa-mir-4661	MI0017289	ACUAGC	22	AACUAGCUCUGUGGAUCCUGAC	MIMAT0019729	AACTAGCTCTGTGGATCCTGA	No						1				1					1			1				1	1		10.25	10.5	0.97619	0.536963	1
hsa-miR-4662a-5p	5p	hsa-mir-4662a	MI0017290	UAGCCA	22	UUAGCCAAUUGUCCAUCUUUAG	MIMAT0019731	TTAGCCAATTGTCCATCTTTAG	Yes	1	1		1	1	1			1	1		1	1	1			1	1		1	1	1			10.75	10.5	1.02381	0.536963	1
hsa-miR-4746-5p	5p	hsa-mir-4746	MI0017385	CGGUCC	23	CCGGUCCCAGGAGAACCUGCAGA	MIMAT0019880	CCGGTCCCAGGAGAACCTGCA	No	1			1				1	1							1	2			2				2	11	10.5	1.04762	0.536963	1
hsa-miR-489-3p	3p	hsa-mir-489	MI0003124	UGACAU	22	GUGACAUCACAUAUACGGCAGC	MIMAT0002805	GTGACATCACATATACGGCAGC	Yes		1				1		1		1				1		1		1				1		1	10.25	10.5	0.97619	0.536963	1
hsa-miR-548ba	5p	hsa-mir-548ba	MI0025747	AAGGUA	22	AAAGGUAACUGUGAUUUUUGCU	MIMAT0031175	AAAGGTAACTGTGATTTTTGCT	Yes	1			1				1	1			1				1	1			1				1	10.5	10.25	1.02439	0.536963	1
hsa-miR-581	5p	hsa-mir-581	MI0003588	CUUGUG	21	UCUUGUGUUCUCUAGAUCAGU	MIMAT0003246	TCTTGTGTTCTCTAGATCAGTG	No					1				1								1	1			1				10.5	10.25	1.02439	0.536963	1
hsa-miR-629-3p	3p	hsa-mir-629	MI0003643	UUCUCC	22	GUUCUCCCAACGUAAGCCCAGC	MIMAT0003298	GTTCTCCCAACGTAAGCCCAGC	Yes	1			1		1			1			1		1			1			1		1			10.5	10.25	1.02439	0.536963	1
hsa-miR-novel-chr2_28970	3p	hsa-mir-novel-chr2_28970	MYNO308	UCUCCG	22	CUCUCCGCCACCUCCACCGCGG	hsa-miR-novel-chr2_28970	CTCTCCGCCACCTCCACCGCGG	Yes			1		1						1		1					1	1		1				10.5	10.25	1.02439	0.536963	1
hsa-miR-novel-chr2_30688	3p	hsa-mir-novel-chr2_30688	MYNO24	UGCAUA	22	UUGCAUAGUCACAAAAGUGAUC	hsa-miR-novel-chr2_30688	TTGCATAGTCACAAAAGTGATC	Yes	1				1	1			1				1	1			1				1	1			10.25	10.5	0.97619	0.536963	1
hsa-miR-novel-chr6_39038	5p	hsa-mir-novel-chr6_39038	MYNO55	CCAGGC	21	ACCAGGCAAGAACUACUGUCU	hsa-miR-novel-chr6_39038	ACCAGGCAAGAACTACTGTCT	Yes		1	1			1				1	1			1				1	1			1			10.5	10.25	1.02439	0.536963	1
hsa-miR-novel-chr8_44480	5p	hsa-mir-novel-chr8_44480	MYNO699	UGGCUG	22	UUGGCUGGUCUCUGCUCCGCAG	hsa-miR-novel-chr8_44480	TTGGCTGGTCTCTGCTCCGCAG	Yes	1	2	2	1	2	1	2	2	1	2	2	1	2	1	2	2	1	2	2	1	2	1	2	2	11.5	11.75	0.978723	0.536963	1
hsa-miR-320c	3p	hsa-mir-320c-2	MI0008191	AAAGCU	20	AAAAGCUGGGUUGAGAGGGU	MIMAT0005793	AAAAGCTGGGTTGAGAGGGCGATT	No	4	2	4	2	2	5	4	2	20	14	25	7	17	19	24	18	68	50	92	34	62	67	95	59	71	80.75	0.879257	0.538068	1
hsa-miR-181a-2-3p	3p	hsa-mir-181a-2	MI0000269	CCACUG	22	ACCACUGACCGUUGACUGUACC	MIMAT0004558	ACCACTGACCGTTGACTGTACT	No	24	28	10	15	18	18	16	15	23	25	12	17	20	22	17	14	98	96	51	59	65	73	73	60	86	77.75	1.10611	0.538505	1
hsa-miR-450a-5p	5p	hsa-mir-450a-1	MI0001652	UUUGCG	22	UUUUGCGAUGUGUUCCUAAUAU	MIMAT0001545	TTTTGCGATGTGTTCCTAAT	No	2	5	3	4	4	4	4	5	6	17	10	15	17	15	12	15	11	37	17	28	31	29	21	28	33.25	37.25	0.892617	0.541081	1
hsa-miR-365a-3p	3p	hsa-mir-365a	MI0000767	AAUGCC	22	UAAUGCCCCUAAAAAUCCUUAU	MIMAT0000710	TAATGCCCCTAAAAATCCTTAT	Yes	78	65	51	53	53	72	55	53	78	65	51	53	53	72	55	53	289	294	214	262	236	312	239	192	274.75	254.75	1.07851	0.54115	1
hsa-miR-365b-3p	3p	hsa-mir-365b	MI0000769	AAUGCC	22	UAAUGCCCCUAAAAAUCCUUAU	MIMAT0022834	TAATGCCCCTAAAAATCCTTAT	Yes	78	65	51	53	53	72	55	53	78	65	51	53	53	72	55	53	289	294	214	262	236	312	239	192	274.75	254.75	1.07851	0.54115	1
hsa-miR-340-5p	5p	hsa-mir-340	MI0000802	UAUAAA	22	UUAUAAAGCAAUGAGACUGAUU	MIMAT0004692	TTATAAAGCAATGAGACTGATT	Yes	544	582	487	468	729	627	556	415	544	582	487	468	729	627	556	415	921	1015	810	773	1200	1050	924	663	889.75	969.25	0.917978	0.552288	1
hsa-miR-433-3p	3p	hsa-mir-433	MI0001723	UCAUGA	22	AUCAUGAUGGGCUCCUCGGUGU	MIMAT0001627	ATCATGATGGGCTCCTCGGTGT	Yes	3	6	1	3	4	6	3	5	3	6	1	3	4	6	3	5	4	12	1	5	7	10	3	9	15.5	17.25	0.898551	0.554305	1
hsa-miR-145-3p	3p	hsa-mir-145	MI0000461	GAUUCC	22	GGAUUCCUGGAAAUACUGUUCU	MIMAT0004601	ATTCCTGGAAATACTGTTCT	No	187	169	136	178	232	137	132	135	348	404	210	384	372	265	267	198	1586	1853	937	1534	1926	1170	1130	962	1487.5	1307	1.1381	0.554812	1
hsa-miR-548az-5p	5p	hsa-mir-548az	MI0022212	AAAAGU	22	CAAAAGUGAUUGUGGUUUUUGC	MIMAT0025456	AAAAGTGATTGTGGTTTTTGCT	No		1				1				1		1		1				6		1		3			11.75	10.75	1.09302	0.559772	1
hsa-miR-1271-5p	5p	hsa-mir-1271	MI0003814	UUGGCA	22	CUUGGCACCUAGCAAGCACUCA	MIMAT0005796	CTTGGCACCTAGCAAGCACTCA	Yes	7	9	6	7	11	7	6	5	7	9	6	7	11	7	6	5	23	28	20	20	33	29	26	14	32.75	35.5	0.922535	0.564129	1
hsa-miR-223-3p	3p	hsa-mir-223	MI0000300	GUCAGU	22	UGUCAGUUUGUCAAAUACCCCA	MIMAT0000280	TGTCAGTTTGTCAAATACCCCA	Yes	28	21	95	36	46	24	55	125	28	21	95	36	46	24	55	125	85	61	313	102	143	74	171	391	150.25	204.75	0.733822	0.566559	1
hsa-miR-novel-chrX_49072	5p	hsa-mir-novel-chrX_49072	MYNO3	GUCAGU	22	UGUCAGUUUGUCAAAUACCCCA	hsa-miR-novel-chrX_49072	TGTCAGTTTGTCAAATACCCCA	Yes	28	21	95	36	46	24	55	125	28	21	95	36	46	24	55	125	85	59	312	102	142	74	170	389	149.5	203.75	0.733742	0.567009	1
hsa-miR-409-3p	3p	hsa-mir-409	MI0001735	AAUGUU	22	GAAUGUUGCUCGGUGAACCCCU	MIMAT0001639	GAATGTTGCTCGGTGAACCCCT	Yes	42	83	16	24	52	48	28	70	42	83	16	24	52	48	28	70	121	248	44	72	154	169	84	201	131.25	162	0.810185	0.571981	1
hsa-let-7a-3p	3p	hsa-let-7a-1	MI0000060	UAUACA	21	CUAUACAAUCUACUGUCUUUC	MIMAT0004481	CTATACAATCTACTGTCTTTCT	No	5	8	5	6	7	5	5	5	39	31	21	26	42	24	23	20	84	74	50	70	87	58	58	49	79.5	73	1.08904	0.573699	1
hsa-miR-novel-chr2_28843	5p	hsa-mir-novel-chr2_28843	MYNO407	GUGCUU	19	AGUGCUUGGCUGAGGAGCU	hsa-miR-novel-chr2_28843	TGTGCTTGGCTGAGGAGCT	No		1							4	60	2	5	2	7	3	18	32	315	8	27	20	58	22	102	105.5	60.5	1.7438	0.574591	1
hsa-miR-99b-5p	5p	hsa-mir-99b	MI0000746	ACCCGU	22	CACCCGUAGAACCGACCUUGCG	MIMAT0000689	CACCCGTAGAACCGACCTTGCG	Yes	1515	1536	1437	1836	1786	1750	1270	996	1515	1536	1437	1836	1786	1750	1270	996	3697	3983	3214	4208	4106	4329	3136	2334	3785.5	3486.25	1.08584	0.577245	1
hsa-miR-novel-chrX_50637	5p	hsa-mir-novel-chrX_50637	MYNO805	UCUGCC	17	UUCUGCCCAGUGCUCUG	hsa-miR-novel-chrX_50637	ATTTCTGCCCAGTGCTCT	No	1	5				1	1	1	2	9		1	1	3	1	3	22	96	3	14	8	39	7	28	43.75	30.5	1.43443	0.577745	1
hsa-miR-485-5p	5p	hsa-mir-485	MI0002469	GAGGCU	22	AGAGGCUGGCCGUGAUGAAUUC	MIMAT0002175	AGAGGCTGGCCGTGATGAATTCG	No	1	2		1	1	2	1	2	1	2	1	1	2	1	1	3	4	12	1	3	7	7	4	8	15	16.5	0.909091	0.58011	1
hsa-miR-30a-3p	3p	hsa-mir-30a	MI0000088	UUUCAG	22	CUUUCAGUCGGAUGUUUGCAGC	MIMAT0000088	CTTTCAGTCGGATGTTTGCAGT	No	216	164	158	191	147	210	180	81	286	221	207	256	191	331	259	98	1173	994	774	988	865	1220	998	407	992.25	882.5	1.12436	0.584513	1
hsa-miR-4433b-3p	3p	hsa-mir-4433b	MI0025511	AGGAGU	21	CAGGAGUGGGGGGUGGGACGU	MIMAT0030414	ACAGGAGTGGGGGGTGGGACGT	No			1						1		1					2	1		3					2	11	10.5	1.04762	0.5847	1
hsa-miR-6503-5p	5p	hsa-mir-6503	MI0022215	GGUCUG	23	AGGUCUGCAUUCAAAUCCCCAGA	MIMAT0025462	AGGTCTGCATTCAAATCCCCAGT	No		1		1	1			1		1			1	1	1			3		1	3	1	1	1	11	11.5	0.956522	0.5847	1
hsa-miR-novel-chr7_43009	3p	hsa-mir-novel-chr7_43009	MYNO414	UCUGAC	22	CUCUGACCUCUGACCCUCUAGC	hsa-miR-novel-chr7_43009	CTCTGACCTCTGACCCTCTAGT	No					1						1		1					3	1		2				11	10.5	1.04762	0.5847	1
hsa-miR-novel-chr13_7764	3p	hsa-mir-novel-chr13_7764	MYNO676	UGCAUC	21	CUGCAUCCACUGAUAGACCUU	hsa-miR-novel-chr13_7764	CTGCATCCACTGATAGACC	No	2		1	4		5	1		2	1	2	3	1	3	1		14	11	8	20	3	26	7	3	23.25	19.75	1.17721	0.584908	1
hsa-miR-589-5p	5p	hsa-mir-589	MI0003599	GAGAAC	22	UGAGAACCACGUCUGCUCUGAG	MIMAT0004799	TGAGAACCACGTCTGCTCTGA	No	1	1	1	1	2	1	1	1	14	16	10	13	7	10	11	16	28	25	22	25	21	18	23	31	35	33.25	1.05263	0.585527	1
hsa-miR-30c-5p	5p	hsa-mir-30c-2	MI0000254	GUAAAC	23	UGUAAACAUCCUACACUCUCAGC	MIMAT0000244	TGTAAACATCCTACACTCTCAGC	Yes	903	650	466	591	770	525	492	484	903	650	466	591	770	525	492	484	2692	2154	1556	1859	2287	1956	1753	1618	2075.25	1913.5	1.08453	0.587523	1
hsa-miR-7-1-3p	3p	hsa-mir-7-1	MI0000263	AACAAA	22	CAACAAAUCACAGUCUGCCAUA	MIMAT0004553	CAACAAATCACAGTCTGCCATA	Yes	3	2	4	4	3	4	4	4	3	2	4	4	3	4	4	4	7	5	7	9	5	10	8	8	17	17.75	0.957746	0.589144	1
hsa-miR-486-3p	3p	hsa-mir-486-2	MI0023622	GGGGCA	21	CGGGGCAGCUCAGUACAGGAU	MIMAT0004762	CGGGGCAGCTCAGTACAGGAT	Yes	6	3	4	4	2	2	3	7	6	3	4	4	2	2	3	7	10	6	5	6	3	3	5	11	16.75	15.5	1.08065	0.589493	1
hsa-miR-25-3p	3p	hsa-mir-25	MI0000082	AUUGCA	22	CAUUGCACUUGUCUCGGUCUGA	MIMAT0000081	CATTGCACTTGTCTCGGTCTGA	Yes	4886	2724	5048	3629	2405	2841	3264	6169	4886	2724	5048	3629	2405	2841	3264	6169	8814	4968	9570	7126	4466	5667	6508	10190	7629.5	6717.75	1.13572	0.58982	1
hsa-miR-novel-chr7_42992	5p	hsa-mir-novel-chr7_42992	MYNO566	CGGCUG	21	UCGGCUGUGUAUCUCUGUGUC	hsa-miR-novel-chr7_42992	TCGGCTGTGTATCTCTGTGCC	No					1	1			2		4	1		1	1	2	4		10	2	2	3	2	4	14	12.75	1.09804	0.592598	1
hsa-miR-654-3p	3p	hsa-mir-654	MI0003676	AUGUCU	22	UAUGUCUGCUGACCAUCACCUU	MIMAT0004814	TATGTCTGCTGACCATCACT	No	2	4	1	1	3	2	2	3	14	40	6	11	29	23	14	23	76	182	32	59	124	110	72	122	97.25	117	0.831197	0.593045	1
hsa-miR-149-5p	5p	hsa-mir-149	MI0000478	CUGGCU	23	UCUGGCUCCGUGUCUUCACUCCC	MIMAT0000450	TCTGGCTCCGTGTCTTCACTCT	No	5	3	4	3	6	4	3	3	5	4	4	3	8	5	4	3	28	38	19	20	41	36	23	20	36.25	40	0.90625	0.595967	1
hsa-miR-335-3p	3p	hsa-mir-335	MI0000816	UUUUCA	22	UUUUUCAUUAUUGCUCCUGACC	MIMAT0004703	TTTTTCATTATTGCTCCTGACC	Yes	1006	879	555	650	1483	680	663	862	1006	879	555	650	1483	680	663	862	1505	1292	800	977	2206	986	950	1180	1153.5	1340.5	0.8605	0.597478	1
hsa-miR-150-5p	5p	hsa-mir-150	MI0000479	CUCCCA	22	UCUCCCAACCCUUGUACCAGUG	MIMAT0000451	TCTCCCAACCCTTGTACCAGTG	Yes	301	275	394	374	260	370	354	251	301	275	394	374	260	370	354	251	711	635	884	788	564	880	808	544	764.5	709	1.07828	0.600374	1
hsa-miR-361-3p	3p	hsa-mir-361	MI0000760	CCCCCA	23	UCCCCCAGGUGUGAUUCUGAUUU	MIMAT0004682	TCCCCCAGGTGTGATTCTGATT	No	193	274	126	166	298	175	162	208	284	357	233	280	394	276	280	292	910	1172	687	811	1305	849	826	934	905	988.5	0.915529	0.601726	1
hsa-miR-126-5p	5p	hsa-mir-126	MI0000471	AUUAUU	21	CAUUAUUACUUUUGGUACGCG	MIMAT0000444	CATTATTACTTTTGGTACGCG	Yes	334	331	297	457	305	417	380	193	334	331	297	457	305	417	380	193	914	954	726	1087	864	1059	935	523	930.25	855.25	1.08769	0.603376	1
hsa-miR-212-3p	3p	hsa-mir-212	MI0000288	AACAGU	21	UAACAGUCUCCAGUCACGGCC	MIMAT0000269	TAACAGTCTCCAGTCACGGCCA	No	1	1				1	1	1	1	2		2	1	1	1	2	4	8	2	6	3	5	4	5	15	14.25	1.05263	0.605594	1
hsa-miR-31-5p	5p	hsa-mir-31	MI0000089	GGCAAG	21	AGGCAAGAUGCUGGCAUAGCU	MIMAT0000089	AGGCAAGATGTTGGCATAGCTG	No					1		1			3	1	2		1	5			16	1	6	3	5	21	6	15.75	18.75	0.84	0.606318	1
hsa-miR-205-5p	5p	hsa-mir-205	MI0000285	CCUUCA	22	UCCUUCAUUCCACCGGAGUCUG	MIMAT0000266	TCCTTCATTCCACCGGAGTCTGT	No		1	1		1	1	1	1	2	2		1	3	1	1	1	2	8	1	2	7	3	4	3	13.25	14.25	0.929825	0.610111	1
hsa-miR-511-5p	5p	hsa-mir-511	MI0003127	UGUCUU	21	GUGUCUUUUGCUCUGCAGUCA	MIMAT0002808	GTGTCTTTTGCTCTGCAGTCA	Yes	14	23	17	25	27	16	20	19	14	23	17	25	27	16	20	19	33	61	35	51	69	40	45	46	55	60	0.916667	0.610195	1
hsa-miR-378g	5p	hsa-mir-378g	MI0016761	CUGGGC	20	ACUGGGCUUGGAGUCAGAAG	MIMAT0018937	ACTGGGCTTGGAGTCAGAAGGC	No	1	2	1	1	1	1	1	1	6	7	4	4	8	6	7	3	23	28	15	18	23	19	23	10	31	28.75	1.07826	0.610655	1
hsa-miR-454-3p	3p	hsa-mir-454	MI0003820	AGUGCA	23	UAGUGCAAUAUUGCUUAUAGGGU	MIMAT0003885	TAGTGCAATATTGCTTATAGGGT	Yes	94	60	89	72	53	73	74	167	94	60	89	72	53	73	74	167	157	121	166	130	102	130	139	303	153.5	178.5	0.859944	0.612144	1
hsa-miR-212-5p	5p	hsa-mir-212	MI0000288	CCUUGG	23	ACCUUGGCUCUAGACUGCUUACU	MIMAT0022695	ACCTTGGCTCTAGACTGCTTACT	Yes	5	4	3	6	6	6	3	5	5	4	3	6	6	6	3	5	7	9	5	11	9	8	3	8	18	17	1.05882	0.612197	1
hsa-miR-214-5p	5p	hsa-mir-214	MI0000290	GCCUGU	22	UGCCUGUCUACACUUGCUGUGC	MIMAT0004564	TGCCTGTCTACACTTGCTGTGC	Yes	40	46	30	53	67	39	44	45	40	46	30	53	67	39	44	45	79	124	59	117	145	93	94	90	104.75	115.5	0.906926	0.616152	1
hsa-miR-130b-5p	5p	hsa-mir-130b	MI0000748	CUCUUU	21	ACUCUUUCCCUGUUGCACUAC	MIMAT0004680	ACTCTTTCCCTGTTGCACTACT	No	2	1	1		3	1		3	10	4	9	6	11	6	7	12	19	10	17	12	21	10	11	25	24.5	26.75	0.915888	0.616321	1
hsa-miR-novel-chr18_15679	3p	hsa-mir-novel-chr18_15679	MYNO411	AGGAGU	18	CAGGAGUUCUGGGCUGUA	hsa-miR-novel-chr18_15679	AGGAGTTCTGGGCTGTAGTG	No		1							1	1	1			1	1	1	1	18	1	4		5	4	6	16	13.75	1.16364	0.61711	1
hsa-miR-363-3p	3p	hsa-mir-363	MI0000764	AUUGCA	22	AAUUGCACGGUAUCCAUCUGUA	MIMAT0000707	AATTGCACGGTATCCATCTGTA	Yes	946	310	1636	867	412	512	918	1208	946	310	1636	867	412	512	918	1208	2077	819	3303	1881	931	1251	2079	2503	2030	1701	1.19342	0.617664	1
hsa-miR-133b	3p	hsa-mir-133b	MI0000822	UUGGUC	22	UUUGGUCCCCUUCAACCAGCUA	MIMAT0000770	TTGGTCCCCTTCAACCAGCTGC	No		2								6						3		14						6	13.5	11.5	1.17391	0.618261	1
hsa-miR-19a-3p	3p	hsa-mir-19a	MI0000073	GUGCAA	23	UGUGCAAAUCUAUGCAAAACUGA	MIMAT0000073	TGTGCAAATCTATGTAAAACT	No	2	2	2	1	1		1	4	11	9	14	6	8	6	10	25	27	23	32	12	21	14	23	59	33.5	39.25	0.853503	0.618682	1
hsa-miR-484	5p	hsa-mir-484	MI0002468	CAGGCU	22	UCAGGCUCAGUCCCCUCCCGAU	MIMAT0002174	TCAGGCTCAGTCCCCTCCCGAT	Yes	118	57	86	77	71	80	61	87	118	57	86	77	71	80	61	87	370	234	331	283	250	288	254	348	314.5	295	1.0661	0.61876	1
hsa-miR-1266-5p	5p	hsa-mir-1266	MI0006403	CUCAGG	23	CCUCAGGGCUGUAGAACAGGGCU	MIMAT0005920	CCTCAGGGCTGTAGAACAGGGCT	Yes		1	1	1	1	1				1	1	1	1	1				2	1	1	1	1	1		11	10.75	1.02326	0.62022	1
hsa-miR-6511b-3p	3p	hsa-mir-6511b-1	MI0022552	CUCACC	23	CCUCACCACCCCUUCUGCCUGCA	MIMAT0025848	CCTCACCACCCCTTCTGCCTGCA	Yes	1	1	1	1		1	1	1	1	1	1	1		1	1	1	1	2	1	1		2	1	1	11.25	11	1.02273	0.62022	1
hsa-miR-6516-3p	3p	hsa-mir-6516	MI0025513	UCAUGU	22	AUCAUGUAUGAUACUGCAAACA	MIMAT0030418	ATCATGTATGATACTGCAAACA	Yes	1	1	1	1	2		1	1	1	1	1	1	2		1	1	1	2	1	1	2		1	1	11.25	11	1.02273	0.62022	1
hsa-miR-891a-5p	5p	hsa-mir-891a	MI0005524	GCAACG	22	UGCAACGAACCUGAGCCACUGA	MIMAT0004902	TGCAACGAACCTGAGCCACTGA	Yes	1	1			1	1	1	1	1	1			1	1	1	1	2	2		1	1	1	1	1	11.25	11	1.02273	0.62022	1
hsa-miR-novel-chr16_12887	5p	hsa-mir-novel-chr16_12887	MYNO798	UGUGAU	17	AUGUGAUUUCUGCCCAG	hsa-miR-novel-chr16_12887	ATGTGATTTCTGCCCAG	Yes	2	6		1	1	3	1	2	2	6		1	1	3	1	2	26	53	4	20	12	72	15	40	35.75	44.75	0.798883	0.620579	1
hsa-miR-96-5p	5p	hsa-mir-96	MI0000098	UUGGCA	23	UUUGGCACUAGCACAUUUUUGCU	MIMAT0000095	TTTGGCACTAGCACATTTTTGCT	Yes	27	41	74	92	34	53	47	213	27	41	74	92	34	53	47	213	50	76	134	181	55	96	84	372	120.25	161.75	0.743431	0.620586	1
hsa-miR-26b-5p	5p	hsa-mir-26b	MI0000084	UCAAGU	21	UUCAAGUAAUUCAGGAUAGGU	MIMAT0000083	TTCAAGTAATTCAGGATAGGTT	No	2481	2013	1920	2004	2340	1847	1934	2577	2929	3145	2172	3255	4280	3126	3039	2195	9029	8916	6785	8791	11035	8550	8431	7447	8390.25	8875.75	0.9453	0.621163	1
hsa-miR-889-3p	3p	hsa-mir-889	MI0005540	UAAUAU	21	UUAAUAUCGGACAACCAUUGU	MIMAT0004921	TTAATATCGGACAACCATTGT	Yes	4	13	3	7	10	12	6	11	4	13	3	7	10	12	6	11	7	27	6	10	17	18	9	17	22.5	25.25	0.891089	0.624764	1
hsa-miR-548k	5p	hsa-mir-548k	MI0006354	AAAGUA	22	AAAAGUACUUGCGGAUUUUGCU	MIMAT0005882	AAAAGTACTTGCGGATTTTGCT	Yes	8	7	12	8	10	9	10	9	8	7	12	8	10	9	10	9	13	11	21	12	17	14	17	14	24.25	25.5	0.95098	0.627473	1
hsa-miR-6501-5p	5p	hsa-mir-6501	MI0022213	GUUGCC	22	AGUUGCCAGGGCUGCCUUUGGU	MIMAT0025458	AGTTGCCAGGGCTGCCTTTGGTG	No		1		1	1	1			1	1	1	2	1	1	1	1	1	3	2	5	3	3	1	2	12.75	12.25	1.04082	0.627766	1
hsa-miR-671-5p	5p	hsa-mir-671	MI0003760	GGAAGC	23	AGGAAGCCCUGGAGGGGCUGGAG	MIMAT0003880	AGGAAGCCCTGGAGGGGCTGGAGG	No		1			1	1			4	8	4	6	9	6	5	4	8	15	7	9	15	12	10	7	19.75	21	0.940476	0.629799	1
hsa-miR-320b	3p	hsa-mir-320b-2	MI0003839	AAAGCU	22	AAAAGCUGGGUUGAGAGGGCAA	MIMAT0005792	AAAAGCTGGGTTGAGAGGGCA	No			1				1		13	11	18	13	8	14	15	12	23	19	25	17	12	24	24	17	31	29.25	1.05983	0.629988	1
hsa-miR-183-5p	5p	hsa-mir-183	MI0000273	AUGGCA	22	UAUGGCACUGGUAGAAUUCACU	MIMAT0000261	TATGGCACTGGTAGAATTCACT	Yes	96	125	209	265	76	176	145	580	96	125	209	265	76	176	145	580	218	294	492	647	171	407	340	1264	422.75	555.5	0.761026	0.631943	1
hsa-miR-novel-chr17_13463	3p	hsa-mir-novel-chr17_13463	MYNO185	CCCUGU	19	UCCCUGUCCUCCAGGAGCU	hsa-miR-novel-chr17_13463	TCCCTGTCCTCCAGGAGCTCACA	No	1	1	1	1			1	1	10	11	8	9	11	10	9	11	28	33	22	23	29	26	22	23	36.5	35	1.04286	0.633334	1
hsa-miR-novel-chr17_14704	3p	hsa-mir-novel-chr17_14704	MYNO9	GAGAGA	23	GGAGAGAACGCGGUCUGAGUGGU	hsa-miR-novel-chr17_14704	GGAGAGAACGCGGTCTGAGTGGT	Yes	3	3	3	3	3	3	4	4	3	3	3	3	3	3	4	4	16	18	9	14	15	12	16	9	24.25	23	1.05435	0.634326	1
hsa-miR-novel-chr17_14712	3p	hsa-mir-novel-chr17_14712	MYNO8	GAGAGA	23	GGAGAGAACGCGGUCUGAGUGGU	hsa-miR-novel-chr17_14712	GGAGAGAACGCGGTCTGAGTGGT	Yes	3	3	3	3	3	3	4	4	3	3	3	3	3	3	4	4	16	18	9	14	15	12	16	9	24.25	23	1.05435	0.634326	1
hsa-miR-novel-chr17_14718	3p	hsa-mir-novel-chr17_14718	MYNO7	GAGAGA	23	GGAGAGAACGCGGUCUGAGUGGU	hsa-miR-novel-chr17_14718	GGAGAGAACGCGGTCTGAGTGGT	Yes	3	3	3	3	3	3	4	4	3	3	3	3	3	3	4	4	16	18	9	14	15	12	16	9	24.25	23	1.05435	0.634326	1
hsa-miR-654-5p	5p	hsa-mir-654	MI0003676	GGUGGG	22	UGGUGGGCCGCAGAACAUGUGC	MIMAT0003330	TGGTGGGCCGCAGAACATGTGC	Yes	2	6	1	2	5	3	1	4	2	6	1	2	5	3	1	4	5	22	3	4	12	9	6	17	18.5	21	0.880952	0.640815	1
hsa-miR-182-5p	5p	hsa-mir-182	MI0000272	UUGGCA	24	UUUGGCAAUGGUAGAACUCACACU	MIMAT0000259	TTTGGCAATGGTAGAACTCACACT	Yes	194	252	522	629	171	398	349	1431	194	252	522	629	171	398	349	1431	632	749	1414	1893	488	1079	998	3585	1182	1547.5	0.763813	0.645559	1
hsa-miR-27a-5p	5p	hsa-mir-27a	MI0000085	GGGCUU	22	AGGGCUUAGCUGCUUGUGAGCA	MIMAT0004501	AGGGCTTAGCTGCTTGTGAGCA	Yes	14	20	15	12	20	14	12	16	14	20	15	12	20	14	12	16	26	34	23	28	31	26	21	27	37.75	36.25	1.04138	0.645883	1
hsa-miR-23b-5p	5p	hsa-mir-23b	MI0000439	GGGUUC	22	UGGGUUCCUGGCAUGCUGAUUU	MIMAT0004587	TGGGTTCCTGGCATGCTGATT	No	1	1	1	1	1	1	1	2	1	3	1	2	1	1	1	1	3	6	4	7	5	5	3	5	15	14.5	1.03448	0.647967	1
hsa-miR-novel-chr11_3563	5p	hsa-mir-novel-chr11_3563	MYNO347	UGUAUG	22	CUGUAUGCCCUCACCGCUCAGC	hsa-miR-novel-chr11_3563	CTGTATGCCCTCACCGCTCAGC	Yes	3	7	2	5	3	3	4	4	3	7	2	5	3	3	4	4	8	16	4	10	7	10	9	7	19.5	18.25	1.06849	0.648954	1
hsa-miR-1976	3p	hsa-mir-1976	MI0009986	CUCCUG	20	CCUCCUGCCCUCCUUGCUGU	MIMAT0009451	CCTCCTGCCCTCCTTGCTGTAGT	No		1						1	1	1	1	1	1		1	2	4	6	7	5	2	1	5	10	15.5	14.5	1.06897	0.654005	1
hsa-miR-30c-1-3p	3p	hsa-mir-30c-1	MI0000736	UGGGAG	22	CUGGGAGAGGGUUGUUUACUCC	MIMAT0004674	CTGGGAGAGGGTTGTTTACTCT	No	2	2	1	1	2	1	2	2	3	3	3	3	2	2	3	3	8	10	7	6	6	7	9	7	17.75	17.25	1.02899	0.654005	1
hsa-miR-539-3p	3p	hsa-mir-539	MI0003514	UCAUAC	22	AUCAUACAAGGACAAUUUCUUU	MIMAT0022705	ATCATACAAGGACAATTTCTTT	Yes	1	2	1	1	2	1	1	3	1	2	1	1	2	1	1	3	1	4	1	1	3	1	1	4	11.75	12.25	0.959184	0.654005	1
hsa-miR-32-5p	5p	hsa-mir-32	MI0000090	AUUGCA	22	UAUUGCACAUUACUAAGUUGCA	MIMAT0000090	TATTGCACATTACTAAGTTGCA	Yes	72	60	78	64	61	49	48	100	72	60	78	64	61	49	48	100	144	126	138	125	121	102	112	169	143.25	136	1.05331	0.657661	1
hsa-miR-769-5p	5p	hsa-mir-769	MI0003834	GAGACC	22	UGAGACCUCUGGGUUCUGAGCU	MIMAT0003886	TGAGACCTCTGGGTTCTGAGCT	Yes	28	39	21	34	32	39	32	35	28	39	21	34	32	39	32	35	65	87	49	78	68	89	68	72	79.75	84.25	0.946588	0.657721	1
hsa-miR-148a-3p	3p	hsa-mir-148a	MI0000253	CAGUGC	22	UCAGUGCACUACAGAACUUUGU	MIMAT0000243	TCAGTGCACTACAGAACTTTGT	Yes	44295	46604	23168	31186	50513	32672	32197	43922	44295	46604	23168	31186	50513	32672	32197	43922	61377	65534	32299	43215	70115	46179	45038	59180	50616.2	55138	0.917992	0.660638	1
hsa-miR-18a-5p	5p	hsa-mir-18a	MI0000072	AAGGUG	23	UAAGGUGCAUCUAGUGCAGAUAG	MIMAT0000072	TAAGGTGCATCTAGTGCAGATA	No	2	2	3	3	1	3	2	5	5	5	7	6	4	6	6	7	20	14	25	22	11	24	21	35	30.25	32.75	0.923664	0.663051	1
hsa-miR-574-5p	5p	hsa-mir-574	MI0003581	GAGUGU	23	UGAGUGUGUGUGUGUGAGUGUGU	MIMAT0004795	TGAGTGTGTGTGTGTGAGTGTGT	Yes	15	27	13	17	23	23	18	28	15	27	13	17	23	23	18	28	44	85	38	46	64	56	42	74	63.25	69	0.916667	0.665938	1
hsa-miR-551b-3p	3p	hsa-mir-551b	MI0003575	CGACCC	21	GCGACCCAUACUUGGUUUCAG	MIMAT0003233	GCGACCCATACTTGGTTTCAGT	No						1			9	20	8	7	8	11	10	8	11	24	10	8	10	15	12	9	23.25	21.5	1.0814	0.667039	1
hsa-miR-151b	3p	hsa-mir-151b	MI0003772	CGAGGA	18	UCGAGGAGCUCACAGUCU	MIMAT0010214	TCGAGGAGCTCACAGTCTAGC	No	3	4	1	3	3	2	2	1	17	20	7	19	16	19	15	13	41	57	19	42	37	46	35	25	49.75	45.75	1.08743	0.670014	1
hsa-miR-383-5p	5p	hsa-mir-383	MI0000791	GAUCAG	22	AGAUCAGAAGGUGAUUGUGGCU	MIMAT0000738	AGATCAGAAGGTGATTGTGGCT	Yes		1		1		1		1		1		1		1		1		2		1		1		1	10.75	10.5	1.02381	0.670412	1
hsa-miR-508-3p	3p	hsa-mir-508	MI0003195	GAUUGU	23	UGAUUGUAGCCUUUUGGAGUAGA	MIMAT0002880	TGATTGTAGCCTTTTGGAGTAGA	Yes				1				1				1				1				1				2	10.25	10.5	0.97619	0.670412	1
hsa-miR-548ar-3p	3p	hsa-mir-548ar	MI0019131	AAAACU	21	UAAAACUGCAGUUAUUUUUGC	MIMAT0022266	TAAAACTGCAGTTATTTTTGT	No				1	1				1				1				1			1	2			1	10.5	10.75	0.976744	0.670412	1
hsa-miR-6715b-3p	3p	hsa-mir-6715b	MI0022549	UCAAAC	22	CUCAAACCGGCUGUGCCUGUGG	MIMAT0025843	CTCAAACCGGCTGTGCCTGTGG	Yes				1	2	1						1	2	1				1		1	2	1			10.5	10.75	0.976744	0.670412	1
hsa-miR-877-5p	5p	hsa-mir-877	MI0005561	UAGAGG	20	GUAGAGGAGAUGGCGCAGGG	MIMAT0004949	GTAGAGGAGATGGCGCAGGGGACA	No	1					1	1			1	2	1	1	1	1		3	2	5	4	1	5	4	2	13.5	13	1.03846	0.670412	1
hsa-miR-novel-chr13_8154	3p	hsa-mir-novel-chr13_8154	MYNO36	CUGGGG	23	UCUGGGGCCCUGGGCAGACCUCC	hsa-miR-novel-chr13_8154	TCTGGGGCCCTGGGCAGACCTCC	Yes					1			1					1			1		1	1		1			2	10.5	10.75	0.976744	0.670412	1
hsa-miR-novel-chr18_15587	3p	hsa-mir-novel-chr18_15587	MYNO34	UGAAAC	18	UUGAAACUGUACCCCUUG	hsa-miR-novel-chr18_15587	TTGAAACTGTACCCCTTG	Yes					1								1					2			1				10.5	10.25	1.02439	0.670412	1
hsa-miR-novel-chr19_17506	5p	hsa-mir-novel-chr19_17506	MYNO296	UAGUGG	22	UUAGUGGCUCCCUCUGCCUGCA	hsa-miR-novel-chr19_17506	TTAGTGGCTCCCTCTGCCTGCA	Yes	4	1	4	2	2	2	5	3	4	1	4	2	2	2	5	3	6	2	5	3	2	3	5	4	14	13.5	1.03704	0.670412	1
hsa-miR-novel-chr9_48286	3p	hsa-mir-novel-chr9_48286	MYNO31	UUGAAU	23	UUUGAAUGUUUGAUAGUCUCACA	hsa-miR-novel-chr9_48286	TTTGAATGTTTGATAGTCTCACA	Yes			1			1					1			1				2	1			1	1		10.75	10.5	1.02381	0.670412	1
hsa-miR-365a-5p	5p	hsa-mir-365a	MI0000767	GGGACU	23	AGGGACUUUUGGGGGCAGAUGUG	MIMAT0009199	AGGGACTTTTGGGGGCAGATGTGT	No	5	6	8	11	10	5	9	7	9	12	8	8	12	8	11	10	25	31	25	28	35	21	32	27	37.25	38.75	0.96129	0.673202	1
hsa-miR-193a-3p	3p	hsa-mir-193a	MI0000487	ACUGGC	22	AACUGGCCUACAAAGUCCCAGU	MIMAT0000459	AACTGGCCTACAAAGTCCCAGT	Yes	4	8	1	2	4	3	3	3	4	8	1	2	4	3	3	3	12	27	6	17	14	16	17	6	25.5	23.25	1.09677	0.674359	1
hsa-miR-1285-3p	3p	hsa-mir-1285-1	MI0006346	CUGGGC	22	UCUGGGCAACAAAGUGAGACCU	MIMAT0005876	TCTGGGCAACAAAGTGAGA	No	1	1	1			1		1	1	2	1	2		1	2	1	4	5	5	5	2	3	5	7	14.75	14.25	1.03509	0.675384	1
hsa-miR-1301-3p	3p	hsa-mir-1301	MI0003815	UGCAGC	24	UUGCAGCUGCCUGGGAGUGACUUC	MIMAT0005797	TTGCAGCTGCCTGGGAGTGACT	No	3	1	3	1	4	2	2	2	2	3	3	2	3	3	2	3	9	21	15	8	19	14	11	15	23.25	24.75	0.939394	0.677523	1
hsa-miR-139-3p	3p	hsa-mir-139	MI0000261	GGAGAC	23	UGGAGACGCGGCCCUGUUGGAGU	MIMAT0004552	TGGAGACGCGGCCCTGTTGGAGT	Yes	46	46	28	42	41	47	39	26	46	46	28	42	41	47	39	26	98	110	57	86	89	103	82	49	97.75	90.75	1.07713	0.679448	1
hsa-miR-24-1-5p	5p	hsa-mir-24-1	MI0000080	GCCUAC	22	UGCCUACUGAGCUGAUAUCAGU	MIMAT0000079	GTGCCTACTGAGCTGATATC	No	1	1	1	4	1	1	1	1	6	8	3	5	7	5	4	7	20	33	12	28	32	18	11	21	33.25	30.5	1.09016	0.680061	1
hsa-miR-708-3p	3p	hsa-mir-708	MI0005543	AACUAG	22	CAACUAGACUGUGAGCUUCUAG	MIMAT0004927	CAACTAGACTGTGAGCTTCT	No	2	3	1	3	1	2	1	1	36	39	16	47	45	35	23	23	122	134	56	180	149	131	74	84	133	119.5	1.11297	0.681771	1
hsa-miR-339-5p	5p	hsa-mir-339	MI0000815	CCCUGU	23	UCCCUGUCCUCCAGGAGCUCACG	MIMAT0000764	TCCCTGTCCTCCAGGAGCTCACG	Yes	26	22	20	22	29	24	22	20	26	22	20	22	29	24	22	20	44	41	36	41	50	41	42	35	50.5	52	0.971154	0.683194	1
hsa-miR-3158-3p	3p	hsa-mir-3158-1	MI0014186	AGGGCU	22	AAGGGCUUCCUCUCUGCAGGAC	MIMAT0015032	AAGGGCTTCCTCTCTGCAGGA	No	1	1	1	1			1	1	44	19	63	34	24	25	44	50	52	24	75	42	27	30	53	60	58.25	52.5	1.10952	0.683853	1
hsa-let-7d-3p	3p	hsa-let-7d	MI0000065	UAUACG	22	CUAUACGACCUGCUGCCUUUCU	MIMAT0004484	CTATACGACCTGCTGCCTTTCT	Yes	130	155	120	126	147	152	126	115	130	155	120	126	147	152	126	115	322	354	316	317	294	357	315	316	337.25	330.5	1.02042	0.687231	1
hsa-miR-novel-chrY_50747	3p	hsa-mir-novel-chrY_50747	MYNO4	GAGGUG	20	AGAGGUGAAAUUCUUGGACU	hsa-miR-novel-chrY_50747	AGAGGTGAAATTCTTGGACT	Yes	6	84	2	7	4	10	5	44	6	84	2	7	4	10	5	44	38	432	10	30	23	96	21	186	137.5	91.5	1.50273	0.687391	1
hsa-miR-125a-3p	3p	hsa-mir-125a	MI0000469	CAGGUG	22	ACAGGUGAGGUUCUUGGGAGCC	MIMAT0004602	ACAGGTGAGGTTCTTGGGAGC	No						1			2	2	1	2	1	2	1	2	4	6	2	6	4	6	3	3	14.5	14	1.03571	0.689052	1
hsa-miR-376a-3p	3p	hsa-mir-376a-1	MI0000784	UCAUAG	21	AUCAUAGAGGAAAAUCCACGU	MIMAT0000729	ATCATAGAGGAAAATCCACGT	Yes	1	3		1	2	2	1	2	1	3		1	2	2	1	2	2	5		1	3	3	1	3	12	12.5	0.96	0.689052	1
hsa-miR-6842-3p	3p	hsa-mir-6842	MI0022688	UGGCUG	22	UUGGCUGGUCUCUGCUCCGCAG	MIMAT0027587	TTGGCTGGTCTCTGCTCCGCAG	Yes	1	2	2	1	2	1	2	2	1	2	2	1	2	1	2	2	4	4	6	2	6	3	3	6	14	14.5	0.965517	0.689052	1
hsa-miR-93-3p	3p	hsa-mir-93	MI0000095	CUGCUG	22	ACUGCUGAGCUAGCACUUCCCG	MIMAT0004509	ACTGCTGAGCTAGCACTTCCCGA	No	3	3	5	3	1	3	3	3	4	2	8	6	4	5	6	7	8	10	17	15	8	13	12	13	22.5	21.5	1.04651	0.693239	1
hsa-miR-421	3p	hsa-mir-421	MI0003685	UCAACA	23	AUCAACAGACAUUAAUUGGGCGC	MIMAT0003339	ATCAACAGACATTAATTGGGCGT	No	5	8	5	7	7	7	5	7	9	13	8	10	12	10	8	11	36	47	32	40	42	42	35	42	48.75	50.25	0.970149	0.695046	1
hsa-miR-224-5p	5p	hsa-mir-224	MI0000301	AAGUCA	21	CAAGUCACUAGUGGUUCCGUU	MIMAT0000281	CAAGTCACTAGTGGTTCCGTTT	No	334	653	131	188	488	206	164	144	2600	4093	1024	1650	3800	1694	1370	1245	4942	7763	2051	3111	6969	3216	2696	2355	4476.75	3819	1.17223	0.703041	1
hsa-miR-29a-3p	3p	hsa-mir-29a	MI0000087	AGCACC	22	UAGCACCAUCUGAAAUCGGUUA	MIMAT0000086	TAGCACCATCTGAAATCGGTT	No	171	234	190	231	232	245	220	184	536	658	623	835	725	934	730	525	1734	2038	1958	2665	2236	2850	2269	1566	2108.75	2240.25	0.941301	0.703771	1
hsa-miR-1294	5p	hsa-mir-1294	MI0006356	GUGAGG	22	UGUGAGGUUGGCAUUGUUGUCU	MIMAT0005884	TGTGAGGTTGGCATTGTTGTCT	Yes	1	1		1			1	1	1	1		1			1	1	2	1	1	1			2	2	11.25	11	1.02273	0.704853	1
hsa-miR-181b-3p	3p	hsa-mir-181b-1	MI0000270	UCACUG	21	CUCACUGAACAAUGAAUGCAA	MIMAT0022692	CTCACTGAACAATGAATGCAA	Yes				1	1	1	1					1	1	1	1			1		2	2	1	1		10.75	11	0.977273	0.704853	1
hsa-miR-548j-5p	5p	hsa-mir-548j	MI0006345	AAAGUA	22	AAAAGUAAUUGCGGUCUUUGGU	MIMAT0005875	AAAAGTAATTGCGGTCTTTGGT	Yes	2	2	2	2	3	2	1	2	2	2	2	2	3	2	1	2	2	3	4	2	3	4	2	3	12.75	13	0.980769	0.704853	1
hsa-miR-10a-3p	3p	hsa-mir-10a	MI0000266	AAAUUC	22	CAAAUUCGUAUCUAGGGGAAUA	MIMAT0004555	CAAATTCGTATCTAGGGGAAT	No		1	1		1	1	1	1	152	136	114	112	161	128	164	88	225	207	173	165	242	193	252	132	202.5	214.75	0.942957	0.705447	1
hsa-miR-574-3p	3p	hsa-mir-574	MI0003581	ACGCUC	22	CACGCUCAUGCACACACCCACA	MIMAT0003239	CACGCTCATGCACACACCCACA	Yes	134	232	155	223	184	261	203	167	134	232	155	223	184	261	203	167	226	396	240	359	304	414	337	252	315.25	336.75	0.936154	0.706244	1
hsa-miR-133a-3p	3p	hsa-mir-133a-1	MI0000450	UUGGUC	22	UUUGGUCCCCUUCAACCAGCUG	MIMAT0000427	TTGGTCCCCTTCAACCAGCTGT	No		3						1	3	47	2	5	2	4	2	28	6	104	3	8	3	8	4	62	40.25	29.25	1.37607	0.712398	1
hsa-miR-126-3p	3p	hsa-mir-126	MI0000471	CGUACC	22	UCGUACCGUGAGUAAUAAUGCG	MIMAT0000445	TCGTACCGTGAGTAATAATGCG	Yes	18068	17408	14032	16531	19335	15958	15598	10659	18068	17408	14032	16531	19335	15958	15598	10659	46813	48119	33866	40959	53389	40082	39870	26718	42449.2	40024.8	1.06058	0.715455	1
hsa-miR-499a-5p	5p	hsa-mir-499a	MI0003183	UAAGAC	21	UUAAGACUUGCAGUGAUGUUU	MIMAT0002870	TTAAGACTTGCAGTGATGTT	No	11	10	5	4	9	8	7	5	13	11	7	8	8	9	11	7	33	30	16	18	24	25	24	17	34.25	32.5	1.05385	0.718726	1
hsa-miR-2277-5p	5p	hsa-mir-2277	MI0011284	GCGCGG	24	AGCGCGGGCUGAGCGCUGCCAGUC	MIMAT0017352	AGCGCGGGCTGAGCGCTGCCAGT	No	1	2	4	1	3	1	4	1	1	2	3	2	2	2	5	2	4	6	11	4	6	4	16	4	16.25	17.5	0.928571	0.718973	1
hsa-miR-128-3p	3p	hsa-mir-128-2	MI0000727	CACAGU	21	UCACAGUGAACCGGUCUCUUU	MIMAT0000424	TCACAGTGAACCGGTCTCTTT	Yes	105	89	46	52	97	44	45	87	105	89	46	52	97	44	45	87	290	277	133	147	258	124	127	254	221.75	200.75	1.10461	0.721209	1
hsa-miR-548am-3p	3p	hsa-mir-548am	MI0016904	AAAAAC	22	CAAAAACUGCAGUUACUUUUGU	MIMAT0019076	CCAAAACTGCAGTTACTTTTGT	No		1			1		1		2	2	2	2	3	2	2	2	2	4	2	2	4	2	3	2	12.5	12.75	0.980392	0.730358	1
hsa-miR-550a-3p	3p	hsa-mir-550a-1	MI0003600	GUCUUA	22	UGUCUUACUCCCUCAGGCACAU	MIMAT0003257	TGTCTTACTCCCTCAGGCACA	No								1	1	1	2	2		1	1	2	1	1	2	2		1	1	3	11.5	11.25	1.02222	0.730358	1
hsa-miR-148b-3p	3p	hsa-mir-148b	MI0000811	CAGUGC	22	UCAGUGCAUCACAGAACUUUGU	MIMAT0000759	TCAGTGCATCACAGAACTTTGT	Yes	856	927	786	794	1094	803	693	937	856	927	786	794	1094	803	693	937	2062	2267	1848	1874	2601	1913	1628	2242	2022.75	2106	0.96047	0.731299	1
hsa-let-7e-3p	3p	hsa-let-7e	MI0000066	UAUACG	22	CUAUACGGCCUCCUAGCUUUCC	MIMAT0004485	CTATACGGCCTCCTAGCTTTCT	No	5	6	3	5	5	5	4	4	6	6	4	5	7	5	5	3	18	20	11	17	21	16	13	12	26.5	25.5	1.03922	0.733102	1
hsa-miR-1255a	5p	hsa-mir-1255a	MI0006389	GGAUGA	23	AGGAUGAGCAAAGAAAGUAGAUU	MIMAT0005906	AGGATGAGCAAAGAAAGTAGATT	Yes		2	3	2	1	1	2	4		2	3	2	1	1	2	4		4	7	4	2	3	4	9	13.75	14.5	0.948276	0.73518	1
hsa-miR-502-3p	3p	hsa-mir-502	MI0003186	AUGCAC	22	AAUGCACCUGGGCAAGGAUUCA	MIMAT0004775	AATGCACCTGGGCAAGGATTCA	Yes	27	24	42	38	29	37	43	24	27	24	42	38	29	37	43	24	67	68	94	84	55	86	96	59	88.25	84	1.05059	0.735237	1
hsa-miR-378f	3p	hsa-mir-378f	MI0016756	CUGGAC	20	ACUGGACUUGGAGCCAGAAG	MIMAT0018932	ACTGGACTTGGAGTCAGAAGT	No	1	1	1		1	1	1	1	30	43	24	27	27	35	34	13	61	79	45	44	62	64	61	25	67.25	63	1.06746	0.744644	1
hsa-let-7b-3p	3p	hsa-let-7b	MI0000063	UAUACA	22	CUAUACAACCUACUGCCUUCCC	MIMAT0004482	CTATACAACCTACTGCCTTCCT	No	9	13	7	10	9	13	6	5	52	56	35	59	60	64	48	32	121	127	83	133	124	136	107	73	126	120	1.05	0.746639	1
hsa-miR-186-5p	5p	hsa-mir-186	MI0000483	AAAGAA	22	CAAAGAAUUCUCCUUUUGGGCU	MIMAT0000456	CAAAGAATTCTCCTTTTGGGCT	Yes	598	625	576	527	631	588	528	647	598	625	576	527	631	588	528	647	1838	1679	1946	1667	1641	1599	1616	2091	1792.5	1746.75	1.02619	0.748095	1
hsa-miR-202-5p	5p	hsa-mir-202	MI0003130	UCCUAU	22	UUCCUAUGCAUAUACUUCUUUG	MIMAT0002810	TTCCTATGCATATACTTCTTT	No		1							2	3	1	1	3	2	1	2	2	7	2	1	4	2	1	3	13	12.5	1.04	0.750223	1
hsa-miR-299-3p	3p	hsa-mir-299	MI0000744	AUGUGG	22	UAUGUGGGAUGGUAAACCGCUU	MIMAT0000687	TATGTGGGATGGTAAACCGCTT	Yes	1	1		1	1	1	1		1	1		1	1	1	1		1	3		1	1	2	1		11.25	11	1.02273	0.750223	1
hsa-miR-454-5p	5p	hsa-mir-454	MI0003820	CCCUAU	22	ACCCUAUCAAUAUUGUCUCUGC	MIMAT0003884	ACCCTATCAATATTGTCTCTG	No								1	1	1	1	1	1	1	1	2	2	2	2	2	1	1	1	7	12	12.5	0.96	0.750223	1
hsa-miR-744-3p	3p	hsa-mir-744	MI0005559	UGUUGC	22	CUGUUGCCACUAACCUCAACCU	MIMAT0004946	CTGTTGCCACTAACCTCAACC	No		1								1	1	1	1	1		2	1	4	2	2	2	2	1	3	12.25	12	1.02083	0.750223	1
hsa-miR-novel-chr17_15025	5p	hsa-mir-novel-chr17_15025	MYNO391	GCCAGG	19	AGCCAGGCUUCUGAACUCU	hsa-miR-novel-chr17_15025	AGCCAGGCTTCTGAACTCTCT	No			1				1			1	1			1	1			2	2			1	2		11	10.75	1.02326	0.750223	1
hsa-miR-novel-chr22_25432	5p	hsa-mir-novel-chr22_25432	MYNO29	GGUCCA	21	UGGUCCAACGACAGGAGUAGG	hsa-miR-novel-chr22_25432	TGGTCCAACGACAGGAGTAGG	Yes	1	1	2			1	2	1	1	1	2			1	2	1	1	1	3			1	2	1	11.25	11	1.02273	0.750223	1
hsa-miR-24-2-5p	5p	hsa-mir-24-2	MI0000081	GCCUAC	22	UGCCUACUGAGCUGAAACACAG	MIMAT0004497	GTGCCTACTGAGCTGAAACACA	No							1		58	62	40	60	70	50	36	45	154	190	118	171	206	146	118	130	168.25	160	1.05156	0.750774	1
hsa-miR-335-5p	5p	hsa-mir-335	MI0000816	CAAGAG	23	UCAAGAGCAAUAACGAAAAAUGU	MIMAT0000765	TCAAGAGCAATAACGAAAAATG	No	149	144	102	132	171	130	150	107	320	283	275	303	389	267	356	217	767	705	600	694	881	661	836	510	701.5	732	0.958333	0.751095	1
hsa-miR-98-3p	3p	hsa-mir-98	MI0000100	UAUACA	22	CUAUACAACUUACUACUUUCCC	MIMAT0022842	CTATACAACTTACTACTTTCCT	No	1	2	1	1	3	1	1	1	7	10	5	10	16	7	6	7	13	24	10	19	31	15	13	14	26.5	28.25	0.938053	0.752012	1
hsa-miR-378i	5p	hsa-mir-378i	MI0016902	CUGGAC	21	ACUGGACUAGGAGUCAGAAGG	MIMAT0019074	ACTGGACTTGGAGTCAGAAGGT	No	4	10	4	6	7	5	6	3	1317	1605	983	1001	1441	1577	1496	749	1459	1811	1094	1127	1610	1744	1665	827	1382.75	1471.5	0.939687	0.754711	1
hsa-miR-1299	3p	hsa-mir-1299	MI0006359	UCUGGA	22	UUCUGGAAUUCUGUGUGAGGGA	MIMAT0005887	TTCTGGAATTCTGTGTGAGGGA	Yes	70	13	83		41	13	81		70	13	83		41	13	81		207	25	191		115	24	193		115.75	93	1.24462	0.756049	1
hsa-miR-486-5p	5p	hsa-mir-486-1	MI0002470	CCUGUA	22	UCCUGUACUGAGCUGCCCCGAG	MIMAT0002177	TCCTGTACTGAGCTGCCCCGAG	Yes	2526	988	3275	2186	751	1443	2017	3843	2526	988	3275	2186	751	1443	2017	3843	7318	3293	10336	6853	2239	4926	6674	10945	6960	6206	1.12149	0.75702	1
hsa-miR-novel-chr1_21047	3p	hsa-mir-novel-chr1_21047	MYNO5	UGGGCU	17	CUGGGCUGUAGUGCGCU	hsa-miR-novel-chr1_21047	TGGGCTGTAGTGCGCT	No	5	47	1	7	1	4	6	9	2	51	1	4	1	2	2	13	77	381	14	48	19	173	39	168	140	109.75	1.27563	0.758725	1
hsa-miR-106b-3p	3p	hsa-mir-106b	MI0000734	CGCACU	22	CCGCACUGUGGGUACUUGCUGC	MIMAT0004672	CCGCACTGTGGGTACTTGCT	No	43	60	32	32	54	30	28	40	332	217	531	357	174	293	406	459	1041	772	1548	1036	604	902	1179	1407	1109.25	1033	1.07381	0.759227	1
hsa-miR-26a-5p	5p	hsa-mir-26a-1	MI0000083	UCAAGU	22	UUCAAGUAAUCCAGGAUAGGCU	MIMAT0000082	TTCAAGTAATCCAGGATAGGCT	Yes	18994	18063	13591	17191	22053	18606	15632	15066	18994	18063	13591	17191	22053	18606	15632	15066	34117	33420	24236	31127	39638	33391	28246	26343	30735	31914.5	0.963042	0.76283	1
hsa-miR-6716-3p	3p	hsa-mir-6716	MI0022550	CCGAAC	22	UCCGAACUCUCCAUUCCUCUGC	MIMAT0025845	TCCGAACTCTCCATTCCTCTG	No	2	1	1	2	2	2	1	1	6	2	1	2	3	2	2	2	13	5	3	8	9	7	5	5	17.25	16.5	1.04546	0.762964	1
hsa-miR-378a-3p	3p	hsa-mir-378a	MI0000786	CUGGAC	22	ACUGGACUUGGAGUCAGAAGGC	MIMAT0000732	ACTGGACTTGGAGTCAGAAGGC	Yes	3885	4079	2877	2863	3913	3514	3584	2176	3885	4079	2877	2863	3913	3514	3584	2176	12389	14186	9284	9685	12932	11589	12214	6455	11396	10807.5	1.05445	0.764293	1
hsa-miR-novel-chr11_3771	5p	hsa-mir-novel-chr11_3771	MYNO422	GGAGGG	22	AGGAGGGACGUGGCGCUCUGAG	hsa-miR-novel-chr11_3771	AGGAGGGACGTGGCGCTCTGAGT	No		1	1				1	1			1	1	1	1	1			3	3	1	1	1	2	2	11.75	11.5	1.02174	0.76626	1
hsa-miR-novel-chr20_23228	5p	hsa-mir-novel-chr20_23228	MYNO174	CUGAAA	23	GCUGAAAGCCGUUUCCCGUGUUU	hsa-miR-novel-chr20_23228	TGCTGAAAGCCGTTTCCCGTGT	No	1	1				1	1			1		1		1			2	3		1	1	2	2		11.5	11.25	1.02222	0.76626	1
hsa-miR-134-5p	5p	hsa-mir-134	MI0000474	GUGACU	22	UGUGACUGGUUGACCAGAGGGG	MIMAT0000447	TGTGACTGGTTGACCAGAGGGG	Yes	8	21	4	7	7	11	6	14	8	21	4	7	7	11	6	14	31	83	16	35	43	55	28	59	51.25	56.25	0.911111	0.766532	1
hsa-miR-10b-3p	3p	hsa-mir-10b	MI0000267	CAGAUU	22	ACAGAUUCGAUUCUAGGGGAAU	MIMAT0004556	CAGATTCGATTCTAGGGGAAT	No	24	31	27	18	22	25	33	18	46	45	38	39	44	47	51	23	134	151	116	107	116	133	159	75	137	130.75	1.0478	0.766977	1
hsa-miR-374a-3p	3p	hsa-mir-374a	MI0000782	UUAUCA	22	CUUAUCAGAUUGUAUUGUAAUU	MIMAT0004688	CTTATCAGATTGTATTGTAATT	Yes	120	160	99	118	202	142	105	98	120	160	99	118	202	142	105	98	205	267	160	188	316	223	173	160	215	228	0.942982	0.767433	1
hsa-miR-509-3-5p	5p	hsa-mir-509-3	MI0005717	ACUGCA	22	UACUGCAGACGUGGCAAUCAUG	MIMAT0004975	TACTGCAGACGTGGCAATCATG	Yes	2	1		1	1			3	2	1		1	1			3	3	3		3	1			6	12.25	11.75	1.04255	0.768055	1
hsa-miR-28-3p	3p	hsa-mir-28	MI0000086	ACUAGA	22	CACUAGAUUGUGAGCUCCUGGA	MIMAT0004502	CACTAGATTGTGAGCTCCTGGA	Yes	569	587	427	485	696	517	500	437	569	587	427	485	696	517	500	437	1249	1290	891	1008	1511	1097	1100	923	1119.5	1167.75	0.958681	0.76944	1
hsa-miR-320a	3p	hsa-mir-320a	MI0000542	AAAGCU	22	AAAAGCUGGGUUGAGAGGGCGA	MIMAT0000510	AAAAGCTGGGTTGAGAGGGCGA	Yes	170	154	306	192	144	258	317	166	170	154	306	192	144	258	317	166	588	495	839	480	455	705	852	538	610.5	647.5	0.942857	0.770584	1
hsa-miR-144-3p	3p	hsa-mir-144	MI0000460	ACAGUA	20	UACAGUAUAGAUGAUGUACU	MIMAT0000436	TACAGTATAGATGATGTACT	Yes	334	266	768	491	187	412	467	654	334	266	768	491	187	412	467	654	652	544	1382	933	358	785	899	1169	887.75	812.75	1.09228	0.775908	1
hsa-miR-30a-5p	5p	hsa-mir-30a	MI0000088	GUAAAC	22	UGUAAACAUCCUCGACUGGAAG	MIMAT0000087	TGTAAACATCCTCGACTGGAAGCT	No	1956	3108	1392	1650	2461	1983	1564	1170	2382	2749	1752	1815	2567	2682	1936	1412	11542	15772	8141	9337	13064	13000	9835	6088	11208	10506.8	1.06674	0.775965	1
hsa-miR-142-5p	5p	hsa-mir-142	MI0000458	AUAAAG	21	CAUAAAGUAGAAAGCACUACU	MIMAT0000433	CCCATAAAGTAGAAAGCACT	No	34	29	67	46	23	41	43	71	1165	758	1808	1241	598	1000	1494	1539	2057	1417	3139	2155	1080	1807	2654	2618	2202	2049.75	1.07428	0.778192	1
hsa-miR-203a-3p	3p	hsa-mir-203a	MI0000283	UGAAAU	22	GUGAAAUGUUUAGGACCACUAG	MIMAT0000264	GTGAAATGTTTAGGAC	No	4	9	1	12	12	4	2	6	4	9	1	11	12	2	28	1	26	73	6	63	84	16	65	29	52	58.5	0.888889	0.779703	1
hsa-miR-181b-5p	5p	hsa-mir-181b-1	MI0000270	ACAUUC	23	AACAUUCAUUGCUGUCGGUGGGU	MIMAT0000257	AACATTCATTGCTGTCGGTGGGT	Yes	62	75	51	62	64	81	61	48	62	75	51	62	64	81	61	48	184	246	148	182	193	225	178	131	200	191.75	1.04303	0.780205	1
hsa-miR-618	5p	hsa-mir-618	MI0003632	AACUCU	23	AAACUCUACUUGUCCUUCUGAGU	MIMAT0003287	AAACTCTACTTGTCCTTCTGAGT	Yes	6	9	15	4		11	14	7	6	9	15	4		11	14	7	9	13	20	6		15	19	8	22	20.5	1.07317	0.780901	1
hsa-miR-novel-chr3_32288	5p	hsa-mir-novel-chr3_32288	MYNO814	AAGCAG	20	AAAGCAGGAUUCAGACUACA	hsa-miR-novel-chr3_32288	AAAGCAGGATTCAGACTACA	Yes	6	4	7	6	6	4	5	8	6	4	7	6	6	4	5	8	16	14	11	16	15	14	12	18	24.25	24.75	0.979798	0.781067	1
hsa-miR-7-5p	5p	hsa-mir-7-1	MI0000263	GGAAGA	23	UGGAAGACUAGUGAUUUUGUUGU	MIMAT0000252	TGGAAGACTAGTGATTTTGTTGTT	No	69	34	80	36	33	55	61	106	184	118	227	82	130	120	179	272	484	246	546	229	253	309	423	661	386.25	421.5	0.91637	0.78145	1
hsa-miR-92a-3p	3p	hsa-mir-92a-2	MI0000094	AUUGCA	22	UAUUGCACUUGUCCCGGCCUGU	MIMAT0000092	TATTGCACTTGTCCCGGCCTGT	Yes	2279	1151	2515	1713	1113	1716	1746	2510	2279	1151	2515	1713	1113	1716	1746	2510	4918	2519	5977	3843	2431	3677	3960	5994	4324.25	4025.5	1.07421	0.784681	1
hsa-miR-500a-3p	3p	hsa-mir-500a	MI0003184	UGCACC	22	AUGCACCUGGGCAAGGAUUCUG	MIMAT0002871	ATGCACCTGGGCAAGGATTCT	No	8	6	11	8	8	8	9	6	22	24	29	20	18	25	31	23	105	114	132	101	94	119	134	91	123	119.5	1.02929	0.787111	1
hsa-miR-novel-chr22_26148	3p	hsa-mir-novel-chr22_26148	MYNO293	UGAGGU	21	UUGAGGUCGGACAUGGUGGCU	hsa-miR-novel-chr22_26148	TTGAGGTCGGACATGGTGGCT	Yes	5	1	11	6	3	5	9	10	5	1	11	6	3	5	9	10	7	2	15	8	3	8	11	14	18	19	0.947368	0.788167	1
hsa-miR-328-3p	3p	hsa-mir-328	MI0000804	UGGCCC	22	CUGGCCCUCUCUGCCCUUCCGU	MIMAT0000752	CTGGCCCTCTCTGCCCTTCCGT	Yes	177	150	106	170	179	170	130	99	177	150	106	170	179	170	130	99	373	330	230	381	398	362	281	213	338.5	323.5	1.04637	0.790791	1
hsa-miR-1304-3p	3p	hsa-mir-1304	MI0006371	CUCACU	22	UCUCACUGUAGCCUCGAACCCC	MIMAT0022720	CTCACTGTAGCCTCGAACCCCT	No								1	1		1	1			1	1	2	1	2	2	1		1	4	11.75	11.5	1.02174	0.790819	1
hsa-miR-215-3p	3p	hsa-mir-215	MI0000291	CUGUCA	23	UCUGUCAUUUCUUUAGGCCAAUA	MIMAT0026476	TCTGTCATTTCTTTAGGCCAAT	No	1		1		1				2		1		2	1	1	1	3		2		3	1	1	1	11.25	11.5	0.978261	0.790819	1
hsa-miR-4659a-3p	3p	hsa-mir-4659a	MI0017287	UUCUUC	22	UUUCUUCUUAGACAUGGCAACG	MIMAT0019727	TTCTTCTTAGACATGGCAACGT	No								1		1						1		2						3	10.5	10.75	0.976744	0.790819	1
hsa-miR-548e-3p	3p	hsa-mir-548e	MI0006344	AAAACU	22	AAAAACUGAGACUACUUUUGCA	MIMAT0005874	AAAAACTGAGACTACTTTTGCA	Yes	3	3	3	3	2	3	4	3	3	3	3	3	2	3	4	3	8	7	9	6	6	8	8	9	17.5	17.75	0.985915	0.790819	1
hsa-miR-novel-chr7_43526	3p	hsa-mir-novel-chr7_43526	MYNO628	AUAUAG	21	CAUAUAGUGAAUUCUGGGAUU	hsa-miR-novel-chr7_43526	ACATATAGTGAATTCTGGGATT	No			1		1			1	1		1	1			2	2	1		3	1	1		2	3	11.25	11.5	0.978261	0.790819	1
hsa-miR-98-5p	5p	hsa-mir-98	MI0000100	GAGGUA	22	UGAGGUAGUAAGUUGUAUUGUU	MIMAT0000096	TGAGGTAGTAAGTTGTATTGTT	Yes	299	774	336	477	732	489	399	443	299	774	336	477	732	489	399	443	546	1261	589	781	1177	818	671	730	804.25	859	0.936263	0.792653	1
hsa-miR-576-5p	5p	hsa-mir-576	MI0003583	UUCUAA	22	AUUCUAAUUUCUCCACGUCUUU	MIMAT0003241	ATTCTAATTTCTCCACGTCT	No	9	6	14	19	8	10	11	21	13	7	19	24	5	13	13	25	40	27	58	72	22	42	42	75	59.25	55.25	1.0724	0.795745	1
hsa-miR-novel-chr9_47383	3p	hsa-mir-novel-chr9_47383	MYNO540	UCUCUC	20	CUCUCUCUCUCCCCCGCUCC	hsa-miR-novel-chr9_47383	CTCTCTCTCTCCCCCGCTCCCCGT	No				1	1				1		1	1	1	1	1	1	4	4	4	6	9	2	4	1	14.5	14	1.03571	0.795839	1
hsa-miR-107	3p	hsa-mir-107	MI0000114	GCAGCA	23	AGCAGCAUUGUACAGGGCUAUCA	MIMAT0000104	AGCAGCATTGTACAGGGCTATA	No	14	14	16	11	13	10	11	11	58	43	88	56	38	63	69	84	212	159	280	221	130	207	226	268	228	217.75	1.04707	0.796689	1
hsa-miR-139-5p	5p	hsa-mir-139	MI0000261	CUACAG	23	UCUACAGUGCACGUGUCUCCAGU	MIMAT0000250	TCTACAGTGCACGTGTCTCCAGT	Yes	1360	1268	1240	1612	1555	1832	1569	938	1360	1268	1240	1612	1555	1832	1569	938	2640	2319	2157	2809	2804	3223	2770	1545	2491.25	2595.5	0.959834	0.798703	1
hsa-miR-143-3p	3p	hsa-mir-143	MI0000459	GAGAUG	21	UGAGAUGAAGCACUGUAGCUC	MIMAT0000435	TGAGATGAAGCACTGTAGCTCT	No	27046	29976	16266	27845	25633	23740	20723	16595	39349	50206	28186	45363	47237	52157	39855	34533	129677	157231	82267	132764	133774	141558	114278	91917	125495	120392	1.04239	0.799255	1
hsa-miR-423-5p	5p	hsa-mir-423	MI0001445	GAGGGG	23	UGAGGGGCAGAGAGCGAGACUUU	MIMAT0004748	TGAGGGGCAGAGAGCGAGACT	No	117	104	141	89	82	129	126	113	152	100	222	142	69	145	182	190	457	373	609	393	267	482	513	487	468	447.25	1.04639	0.799717	1
hsa-miR-378b	3p	hsa-mir-378b	MI0014154	CUGGAC	19	ACUGGACUUGGAGGCAGAA	MIMAT0014999	ACTGGACTTGGAGGCAGAAGGA	No		1			1				2	3	1	1	1	2	3		3	8	3	2	3	5	6		14	13.5	1.03704	0.800514	1
hsa-miR-130a-3p	3p	hsa-mir-130a	MI0000448	AGUGCA	22	CAGUGCAAUGUUAAAAGGGCAU	MIMAT0000425	CAGTGCAATGTTAAAAGGGCATT	No	3	8	3	3	8	5	3	5	25	46	15	21	50	22	18	43	83	130	53	70	121	76	62	99	94	99.5	0.944724	0.802209	1
hsa-miR-584-5p	5p	hsa-mir-584	MI0003591	UAUGGU	22	UUAUGGUUUGCCUGGGACUGAG	MIMAT0003249	TTATGGTTTGCCTGGGACTGA	No	1	1	2	1	1	1	1	2	27	30	31	19	26	26	19	28	75	85	93	56	75	78	66	81	87.25	85	1.02647	0.802707	1
hsa-miR-20a-5p	5p	hsa-mir-20a	MI0000076	AAAGUG	23	UAAAGUGCUUAUAGUGCAGGUAG	MIMAT0000075	TAAAGTGCTTATAGTGCAGGTAG	Yes	556	347	680	435	386	425	502	819	556	347	680	435	386	425	502	819	1137	665	1401	825	717	837	1039	1726	1017	1089.75	0.933242	0.802791	1
hsa-miR-125b-2-3p	3p	hsa-mir-125b-2	MI0000470	CACAAG	22	UCACAAGUCAGGCUCUUGGGAC	MIMAT0004603	ACAAGTCAGGCTCTTGGGACCT	No	4	6	3	5	5	5	4	3	42	46	28	43	40	45	36	28	188	237	118	179	207	195	156	133	190.5	182.75	1.04241	0.803769	1
hsa-let-7g-5p	5p	hsa-let-7g	MI0000433	GAGGUA	22	UGAGGUAGUAGUUUGUACAGUU	MIMAT0000414	TGAGGTAGTAGTTTGTACAGTT	Yes	13199	12462	13650	11726	14737	11323	12968	14729	13199	12462	13650	11726	14737	11323	12968	14729	26177	23673	26807	22449	26787	21527	24791	27788	24786.5	25233.2	0.982295	0.803993	1
hsa-let-7b-5p	5p	hsa-let-7b	MI0000063	GAGGUA	22	UGAGGUAGUAGGUUGUGUGGUU	MIMAT0000063	TGAGGTAGTAGGTTGTGTGGTT	Yes	3473	4480	3260	3507	4091	3982	3871	3451	3473	4480	3260	3507	4091	3982	3871	3451	8331	10713	7677	8128	9474	9405	9163	7640	8722.25	8930.5	0.976681	0.804818	1
hsa-miR-1304-5p	5p	hsa-mir-1304	MI0006371	UUGAGG	22	UUUGAGGCUACAGUGAGAUGUG	MIMAT0005892	TTTGAGGCTACAGTGAGATGTG	Yes	1	1	1	1	1	1	1	2	1	1	1	1	1	1	1	2	1	1	6	4	1	1	5	7	13	13.5	0.962963	0.804882	1
hsa-miR-942-5p	5p	hsa-mir-942	MI0005767	CUUCUC	22	UCUUCUCUGUUUUGGCCAUGUG	MIMAT0004985	TCTTCTCTGTTTTGGCCATGTGA	No	1		2	1		1	1	1	2	1	4	1	1	1	2	3	9	6	15	8	5	7	8	15	19.5	18.75	1.04	0.80535	1
hsa-miR-novel-chr5_38856	3p	hsa-mir-novel-chr5_38856	MYNO571	GCAGCA	23	AGCAGCAUUGUACAGGGCUAUGA	hsa-miR-novel-chr5_38856	AGCAGCATTGTACAGGGCTATGA	Yes	650	711	837	654	648	702	704	1056	650	711	837	654	648	702	704	1056	1619	1483	2148	1611	1404	1645	1742	2320	1725.25	1787.75	0.96504	0.806332	1
hsa-miR-130b-3p	3p	hsa-mir-130b	MI0000748	AGUGCA	22	CAGUGCAAUGAUGAAAGGGCAU	MIMAT0000691	CAGTGCAATGATGAAAGGGCA	No		1	1	2	1	1	2	2	4	2	10	7	3	3	7	9	6	8	19	15	8	10	15	19	22	23	0.956522	0.806961	1
hsa-miR-377-5p	5p	hsa-mir-377	MI0000785	GAGGUU	22	AGAGGUUGCCCUUGGUGAAUUC	MIMAT0004689	AGAGGTTGCCCTTGGTGAATTC	Yes	1	1		1	1	1	1	1	1	1		1	1	1	1	1	1	4		2	1	3	1	1	11.75	11.5	1.02174	0.808975	1
hsa-miR-4683	3p	hsa-mir-4683	MI0017315	GGAGAU	23	UGGAGAUCCAGUGCUCGCCCGAU	MIMAT0019768	TGGAGATCCAGTGCTCGCCCGAT	Yes	4	3	2	2	4	3	2	2	4	3	2	2	4	3	2	2	5	5	3	4	7	4	4	3	14.25	14.5	0.982759	0.808975	1
hsa-miR-656-3p	3p	hsa-mir-656	MI0003678	AUAUUA	21	AAUAUUAUACAGUCAACCUCU	MIMAT0003332	AATATTATACAGTCAACCTCT	Yes	3	8	2	4	4	7	3	5	3	8	2	4	4	7	3	5	4	9	2	5	4	9	3	6	15	15.5	0.967742	0.808975	1
hsa-miR-99b-3p	3p	hsa-mir-99b	MI0000746	AAGCUC	22	CAAGCUCGUGUCUGUGGGUCCG	MIMAT0004678	CAAGCTCGTGTCTGTGGGTCCGT	No	20	21	14	18	25	21	15	16	47	52	21	32	54	33	27	37	170	205	108	141	197	153	117	130	166	159.25	1.04239	0.811794	1
hsa-miR-342-5p	5p	hsa-mir-342	MI0000805	GGGGUG	21	AGGGGUGCUAUCUGUGAUUGA	MIMAT0004694	AGGGGTGCTATCTGTGATTGAG	No		1						1	2	2		1	2		1	1	3	8		1	5	1	3	5	13	13.5	0.962963	0.812821	1
hsa-miR-26a-2-3p	3p	hsa-mir-26a-2	MI0000750	CUAUUC	22	CCUAUUCUUGAUUACUUGUUUC	MIMAT0004681	CCTATTCTTGATTACTTGTTTC	Yes	5	5	5	7	5	7	6	3	5	5	5	7	5	7	6	3	10	13	9	16	11	18	11	5	22	21.25	1.03529	0.816443	1
hsa-miR-9-5p	5p	hsa-mir-9-1	MI0000466	CUUUGG	23	UCUUUGGUUAUCUAGCUGUAUGA	MIMAT0000441	TCTTTGGTTATCTAGCTGTATGA	Yes	2	2	2	2	2	2	2	2	2	2	2	2	2	2	2	2	4	6	4	6	7	3	4	5	15	14.75	1.01695	0.816443	1
hsa-miR-185-5p	5p	hsa-mir-185	MI0000482	GGAGAG	22	UGGAGAGAAAGGCAGUUCCUGA	MIMAT0000455	TGGAGAGAAAGGCAGTTCCTGA	Yes	731	535	1556	971	458	866	996	1275	731	535	1556	971	458	866	996	1275	1442	1019	2856	1824	857	1688	1908	2218	1795.25	1677.75	1.07003	0.818161	1
hsa-miR-181c-5p	5p	hsa-mir-181c	MI0000271	ACAUUC	22	AACAUUCAACCUGUCGGUGAGU	MIMAT0000258	AACATTCAACCTGTCGGTGAGT	Yes	4	6	3	7	6	5	4	3	4	6	3	7	6	5	4	3	6	14	4	14	13	10	7	5	19.5	18.75	1.04	0.820231	1
hsa-miR-novel-chr8_45627	5p	hsa-mir-novel-chr8_45627	MYNO467	UCUGUG	17	AUCUGUGGGAUUAUGAC	hsa-miR-novel-chr8_45627	ACCATCTGTGGGATTATGAC	No	1	1				1			2	4	1	1	2	4	2	3	7	19	2	3	6	13	6	10	17.75	18.75	0.946667	0.822106	1
hsa-miR-3613-5p	5p	hsa-mir-3613	MI0016003	GUUGUA	22	UGUUGUACUUUUUUUUUUGUUC	MIMAT0017990	TGTTGTACTTTTTTTTTTGTTC	Yes	46	55	50	62	54	70	65	36	46	55	50	62	54	70	65	36	124	139	140	161	129	181	163	108	151	155.25	0.972625	0.822331	1
hsa-miR-412-5p	5p	hsa-mir-412	MI0002464	GGUCGA	23	UGGUCGACCAGUUGGAAAGUAAU	MIMAT0026557	TGGTCGACCAGTTGGAAAGT	No				1		1		1		2		1	1	1	1	2		4		2	1	2	1	3	11.5	11.75	0.978723	0.823099	1
hsa-miR-132-3p	3p	hsa-mir-132	MI0000449	AACAGU	22	UAACAGUCUACAGCCAUGGUCG	MIMAT0000426	TAACAGTCTACAGCCATGGTCGT	No	22	27	19	35	23	38	19	34	19	39	18	36	28	33	23	38	70	132	66	133	90	127	78	127	110.25	115.5	0.954545	0.823469	1
hsa-miR-337-5p	5p	hsa-mir-337	MI0000806	AACGGC	21	GAACGGCUUCAUACAGGAGUU	MIMAT0004695	GAACGGCTTCATACAGGAGTT	Yes		1				1		1		1				1		1		4				1		2	11	10.75	1.02326	0.82908	1
hsa-let-7c-5p	5p	hsa-let-7c	MI0000064	GAGGUA	22	UGAGGUAGUAGGUUGUAUGGUU	MIMAT0000064	TGAGGTAGTAGGTTGTATGGTT	Yes	1776	2824	1201	2047	2651	1864	1698	1390	1776	2824	1201	2047	2651	1864	1698	1390	3333	5223	2228	3721	4735	3441	3172	2456	3636.25	3461	1.05064	0.829862	1
hsa-miR-27b-3p	3p	hsa-mir-27b	MI0000440	UCACAG	21	UUCACAGUGGCUAAGUUCUGC	MIMAT0000419	TTCACAGTGGCTAAGTTCTGC	Yes	4755	5900	2998	5074	6018	4219	3284	3597	4755	5900	2998	5074	6018	4219	3284	3597	14259	18355	8451	14446	18529	14079	10610	9817	13887.8	13268.8	1.04665	0.835092	1
hsa-miR-423-3p	3p	hsa-mir-423	MI0001445	GCUCGG	23	AGCUCGGUCUGAGGCCCCUCAGU	MIMAT0001340	AGCTCGGTCTGAGGCCCCTCAGT	Yes	857	575	830	707	734	803	745	731	857	575	830	707	734	803	745	731	2206	1535	1843	1667	1909	1769	1712	1730	1822.75	1790	1.0183	0.836715	1
hsa-miR-7976	5p	hsa-mir-7976	MI0025752	GCCCUG	19	UGCCCUGAGACUUUUGCUC	MIMAT0031179	TGCCCTGAGACTTTTGCTCT	No	1	1		1			1	1	5	3	9	6	3	4	6	10	11	9	17	13	4	11	13	19	22.5	21.75	1.03448	0.838895	1
hsa-miR-1278	3p	hsa-mir-1278	MI0006425	AGUACU	22	UAGUACUGUGCAUAUCAUCUAU	MIMAT0005936	TAGTACTGTGCATATCATCT	No	1	1	2	1	2	1	1	2	1	4	3	4	2	2	3	3	2	7	5	6	4	5	6	6	15	15.25	0.983607	0.839421	1
hsa-miR-3909	3p	hsa-mir-3909	MI0016413	GUCCUC	22	UGUCCUCUAGGGCCUGCAGUCU	MIMAT0018183	TGTCCTCTAGGGCCTGCAGTCT	Yes	9	7	5	5	9	5	6	7	9	7	5	5	9	5	6	7	15	13	12	10	19	10	10	13	22.5	23	0.978261	0.839421	1
hsa-miR-628-5p	5p	hsa-mir-628	MI0003642	UGCUGA	22	AUGCUGACAUAUUUACUAGAGG	MIMAT0004809	ATGCTGACATATTTACTAGAGG	Yes	3	3	3	6	4	4	3	3	3	3	3	6	4	4	3	3	9	8	7	16	12	11	8	7	20	19.5	1.02564	0.839421	1
hsa-miR-103a-3p	3p	hsa-mir-103a-2	MI0000108	GCAGCA	23	AGCAGCAUUGUACAGGGCUAUGA	MIMAT0000101	AGCAGCATTGTACAGGGCTATGA	Yes	650	711	837	654	648	702	704	1056	650	711	837	654	648	702	704	1056	1453	1335	1961	1471	1243	1481	1575	2116	1565	1613.75	0.969791	0.839694	1
hsa-miR-200b-3p	3p	hsa-mir-200b	MI0000342	AAUACU	22	UAAUACUGCCUGGUAAUGAUGA	MIMAT0000318	TAATACTGCCTGGTAATGATGA	Yes	4	6	3	4	5	3	3	3	4	6	3	4	5	3	3	3	15	17	11	13	20	15	12	11	24	24.5	0.979592	0.841726	1
hsa-miR-185-3p	3p	hsa-mir-185	MI0000482	GGGGCU	22	AGGGGCUGGCUUUCCUCUGGUC	MIMAT0004611	AGGGGCTGGCTTTCCTCTGGT	No	1	1	1			1	1	2	15	11	22	13	11	12	15	21	31	22	49	31	21	24	32	49	43.25	41.5	1.04217	0.842864	1
hsa-miR-361-5p	5p	hsa-mir-361	MI0000760	UAUCAG	22	UUAUCAGAAUCUCCAGGGGUAC	MIMAT0000703	TTATCAGAATCTCCAGGGGTAC	Yes	50	49	37	48	49	47	40	40	50	49	37	48	49	47	40	40	195	236	160	192	222	208	189	179	205.75	209.5	0.9821	0.844469	1
hsa-miR-206	3p	hsa-mir-206	MI0000490	GGAAUG	22	UGGAAUGUAAGGAAGUGUGUGG	MIMAT0000462	TGGAATGTAAGGAAGTGTGTGG	Yes	4	63	1	3	1	2	1	57	4	63	1	3	1	2	1	57	10	231	2	8	5	6	3	179	72.75	58.25	1.24893	0.845036	1
hsa-miR-340-3p	3p	hsa-mir-340	MI0000802	CCGUCU	22	UCCGUCUCAGUUACUUUAUAGC	MIMAT0000750	TCCGTCTCAGTTACTTTATAGC	Yes	20	15	10	8	15	9	8	13	20	15	10	8	15	9	8	13	87	69	48	37	83	42	43	61	70.25	67.25	1.04461	0.845107	1
hsa-miR-483-3p	3p	hsa-mir-483	MI0002467	CACUCC	21	UCACUCCUCUCCUCCCGUCUU	MIMAT0002173	CACTCCTCTCCTCCCGTCTTCT	No	2	4	2	3	2	3	2	2	11	22	15	21	17	22	19	15	33	78	43	65	58	74	56	41	64.75	67.25	0.962825	0.845152	1
hsa-miR-140-5p	5p	hsa-mir-140	MI0000456	AGUGGU	22	CAGUGGUUUUACCCUAUGGUAG	MIMAT0000431	CAGTGGTTTTACCCTATGGTAG	Yes	69	71	42	45	81	41	37	57	69	71	42	45	81	41	37	57	212	236	148	167	292	166	145	191	200.75	208.5	0.96283	0.846352	1
hsa-miR-142-3p	3p	hsa-mir-142	MI0000458	GUAGUG	23	UGUAGUGUUUCCUACUUUAUGGA	MIMAT0000434	GTAGTGTTTCCTACTTTATGGA	No	37	17	62	29	23	29	29	74	44	25	84	44	32	36	38	102	164	113	324	165	138	160	163	361	201.5	215.5	0.935035	0.846786	1
hsa-miR-30b-5p	5p	hsa-mir-30b	MI0000441	GUAAAC	22	UGUAAACAUCCUACACUCAGCU	MIMAT0000420	TGTAAACATCCTACACTCAGCT	Yes	839	1058	782	1048	916	1070	978	912	839	1058	782	1048	916	1070	978	912	1401	1813	1288	1728	1512	1767	1618	1449	1567.5	1596.5	0.981835	0.847251	1
hsa-miR-339-3p	3p	hsa-mir-339	MI0000815	GAGCGC	23	UGAGCGCCUCGACGACAGAGCCG	MIMAT0004702	TGAGCGCCTCGACGACAGAGC	No	4	2	3	3	4	5	4	3	12	8	10	15	10	14	11	8	45	33	39	45	37	52	44	33	50.5	51.5	0.980583	0.850043	1
hsa-miR-125b-5p	5p	hsa-mir-125b-2	MI0000470	CCCUGA	22	UCCCUGAGACCCUAACUUGUGA	MIMAT0000423	TCCCTGAGACCCTAACTTGTG	No	303	303	279	498	288	447	351	274	451	336	415	722	510	570	433	324	1687	1339	1318	2297	1643	2042	1542	1188	1670.25	1613.75	1.03501	0.851051	1
hsa-miR-194-5p	5p	hsa-mir-194-1	MI0000488	GUAACA	22	UGUAACAGCAACUCCAUGUGGA	MIMAT0000460	TGTAACAGCAACTCCATGTGGA	Yes	48	34	87	46	33	44	68	65	48	34	87	46	33	44	68	65	132	99	171	118	95	112	154	143	140	136	1.02941	0.851403	1
hsa-miR-30d-5p	5p	hsa-mir-30d	MI0000255	GUAAAC	22	UGUAAACAUCCCCGACUGGAAG	MIMAT0000245	TGTAAACATCCCCGACTGGAAGCT	No	1335	1567	1162	1311	1375	1288	1135	1297	2367	2277	2069	1829	2470	2076	1917	2359	11561	12011	9005	9945	12121	10421	9202	10054	10640.5	10459.5	1.0173	0.852197	1
hsa-miR-195-5p	5p	hsa-mir-195	MI0000489	AGCAGC	21	UAGCAGCACAGAAAUAUUGGC	MIMAT0000461	TAGCAGCACAGAAATATTGGCA	No	157	146	87	133	133	144	116	104	224	236	149	206	227	263	204	171	659	683	393	566	633	721	560	454	585.25	602	0.972176	0.85327	1
hsa-miR-195-3p	3p	hsa-mir-195	MI0000489	CAAUAU	22	CCAAUAUUGGCUGUGCUGCUCC	MIMAT0004615	CCAATATTGGCTGTGCTGCTCCA	No	41	25	10	10	36	10	10	20	38	27	14	16	39	14	16	21	173	129	56	62	178	69	62	81	115	107.5	1.06977	0.853936	1
hsa-miR-16-5p	5p	hsa-mir-16-1	MI0000070	AGCAGC	22	UAGCAGCACGUAAAUAUUGGCG	MIMAT0000069	TAGCAGCACGTAAATATTGGCG	Yes	574	430	654	516	300	506	502	1019	574	430	654	516	300	506	502	1019	1704	1225	1965	1502	894	1553	1518	2751	1609	1689	0.952635	0.854698	1
hsa-miR-675-5p	5p	hsa-mir-675	MI0005416	GGUGCG	23	UGGUGCGGAGAGGGCCCACAGUG	MIMAT0004284	TGGTGCGGAGAGGGCCCACAGTGT	No	1	1	1	1	1	1	1	1	3	3	2	3	2	3	3	3	5	7	3	8	5	8	5	6	15.75	16	0.984375	0.855486	1
hsa-miR-17-5p	5p	hsa-mir-17	MI0000071	AAAGUG	23	CAAAGUGCUUACAGUGCAGGUAG	MIMAT0000070	CAAAGTGCTTACAGTGCAGGTAG	Yes	188	149	302	225	152	214	228	307	188	149	302	225	152	214	228	307	734	558	1133	758	463	740	867	1267	805.75	844.25	0.954397	0.858086	1
hsa-miR-624-5p	5p	hsa-mir-624	MI0003638	AGUACC	22	UAGUACCAGUACCUUGUGUUCA	MIMAT0003293	TAGTACCAGTACCTTGTGTTC	No	1	1			1			1	2	2	3	3	2	3	3	4	7	5	7	8	5	6	5	10	16.75	16.5	1.01515	0.858802	1
hsa-miR-324-3p	3p	hsa-mir-324	MI0000813	CUGCCC	20	ACUGCCCCAGGUGCUGCUGG	MIMAT0000762	ACTGCCCCAGGTGCTGCTGGT	No			1						8	9	14	10	9	11	12	14	15	18	31	22	16	24	23	26	31.5	32.25	0.976744	0.86089	1
hsa-miR-132-5p	5p	hsa-mir-132	MI0000449	CCGUGG	22	ACCGUGGCUUUCGAUUGUUACU	MIMAT0004594	ACCGTGGCTTTCGATTGTTACT	Yes	9	17	12	37	19	24	16	25	9	17	12	37	19	24	16	25	37	76	35	100	70	71	51	68	72	75	0.96	0.861566	1
hsa-miR-30e-5p	5p	hsa-mir-30e	MI0000749	GUAAAC	22	UGUAAACAUCCUUGACUGGAAG	MIMAT0000692	TGTAAACATCCTTGACTGGAAGCT	No	231	236	219	216	219	178	174	297	451	345	552	437	392	423	426	662	1385	1236	1460	1286	1197	1199	1205	1674	1351.75	1328.75	1.01731	0.863941	1
hsa-miR-501-5p	5p	hsa-mir-501	MI0003185	AUCCUU	22	AAUCCUUUGUCCCUGGGUGAGA	MIMAT0002872	AATCCTTTGTCCCTGGGTGAGAGT	No		1	1	1	1	1	1	1	3	3	4	5	2	4	4	3	4	4	6	8	3	8	6	6	15.5	15.75	0.984127	0.864803	1
hsa-miR-324-5p	5p	hsa-mir-324	MI0000813	GCAUCC	23	CGCAUCCCCUAGGGCAUUGGUGU	MIMAT0000761	CGCATCCCCTAGGGCATTGGTGT	Yes	10	23	9	11	19	14	11	18	10	23	9	11	19	14	11	18	48	69	46	52	53	45	44	80	63.75	65.5	0.973282	0.865599	1
hsa-miR-664a-3p	3p	hsa-mir-664a	MI0006442	AUUCAU	23	UAUUCAUUUAUCCCCAGCCUACA	MIMAT0005949	TATTCATTTATCCCCAGCCTACA	Yes	28	24	17	7	18	33	20	4	28	24	17	7	18	33	20	4	46	50	25	13	30	54	33	8	43.5	41.25	1.05455	0.866838	1
hsa-miR-331-3p	3p	hsa-mir-331	MI0000812	CCCCUG	21	GCCCCUGGGCCUAUCCUAGAA	MIMAT0000760	GCCCCTGGGCCTATCCTAGAAT	No	4	7	6	12	5	11	11	2	18	20	18	26	19	33	25	15	53	85	72	102	59	103	98	39	88	84.75	1.03835	0.867026	1
hsa-let-7f-5p	5p	hsa-let-7f-1	MI0000067	GAGGUA	22	UGAGGUAGUAGAUUGUAUAGUU	MIMAT0000067	TGAGGTAGTAGATTGTATAGTT	Yes	6535	6599	5560	5050	6625	5705	5433	6259	6535	6599	5560	5050	6625	5705	5433	6259	14540	14026	11956	10420	13616	12035	11505	13045	12745.5	12560.2	1.01475	0.86772	1
hsa-miR-193b-3p	3p	hsa-mir-193b	MI0003137	ACUGGC	22	AACUGGCCCUCAAAGUCCCGCU	MIMAT0002819	AACTGGCCCTCAAAGTCCCGCT	Yes	157	330	164	309	171	374	278	146	157	330	164	309	171	374	278	146	352	790	359	659	386	784	589	300	550	524.75	1.04812	0.875335	1
hsa-miR-362-5p	5p	hsa-mir-362	MI0000762	AUCCUU	24	AAUCCUUGGAACCUAGGUGUGAGU	MIMAT0000705	AATCCTTGGAACCTAGGTGTGAGT	Yes	21	13	24	17	16	18	27	13	21	13	24	17	16	18	27	13	40	29	49	35	28	37	55	28	48.25	47	1.0266	0.875436	1
hsa-miR-874-3p	3p	hsa-mir-874	MI0005532	UGCCCU	22	CUGCCCUGGCCCGAGGGACCGA	MIMAT0004911	CTGCCCTGGCCCGAGGGACCGACT	No	3	5	3	4	3	4	5	1	15	11	12	15	17	16	15	11	48	51	43	50	52	57	49	30	58	57	1.01754	0.876457	1
hsa-miR-23a-3p	3p	hsa-mir-23a	MI0000079	UCACAU	21	AUCACAUUGCCAGGGAUUUCC	MIMAT0000078	ATCACATTGCCAGGGATTTCCA	No	1030	1269	890	1185	1288	1086	920	982	1091	1889	1035	1424	1802	1372	1129	1359	4993	7816	4621	6278	6981	6827	5697	4774	5937	6079.75	0.97652	0.877746	1
hsa-miR-2110	5p	hsa-mir-2110	MI0010629	UGGGGA	22	UUGGGGAAACGGCCGCUGAGUG	MIMAT0010133	TTGGGGAAACGGCCGCTGAGT	No		1	2	2		1	2	1	4	3	4	4	3	3	5	4	7	8	11	8	6	6	11	10	18.5	18.25	1.0137	0.879054	1
hsa-miR-145-5p	5p	hsa-mir-145	MI0000461	UCCAGU	23	GUCCAGUUUUCCCAGGAAUCCCU	MIMAT0000437	GTCCAGTTTTCCCAGGAATCCCT	Yes	3004	3114	2369	3060	2637	3433	3162	2336	3004	3114	2369	3060	2637	3433	3162	2336	5573	6581	4465	5906	5218	6732	5900	4254	5641.25	5536	1.01901	0.883103	1
hsa-miR-106a-5p	5p	hsa-mir-106a	MI0000113	AAAGUG	23	AAAAGUGCUUACAGUGCAGGUAG	MIMAT0000103	AAAAGTGCTTACAGTGCAGGTAG	Yes	24	12	39	20	17	14	24	34	24	12	39	20	17	14	24	34	73	42	126	59	42	49	79	115	85	81.25	1.04615	0.883939	1
hsa-miR-3200-3p	3p	hsa-mir-3200	MI0014249	ACCUUG	22	CACCUUGCGCUACUCAGGUCUG	MIMAT0015085	CACCTTGCGCTACTCAGGTCTGT	No		1	1	1		1	1	1	2	5	3	3	1	4	2	4	4	10	12	13	3	13	7	14	19.75	19.25	1.02597	0.884015	1
hsa-miR-10b-5p	5p	hsa-mir-10b	MI0000267	ACCCUG	23	UACCCUGUAGAACCGAAUUUGUG	MIMAT0000254	TACCCTGTAGAACCGAATTTGT	No	2428	2424	1834	1311	2753	1829	2218	2060	13073	11259	7694	6456	12265	9788	9474	8291	30372	28276	19217	16474	29239	24020	23702	19750	23594.8	24187.8	0.975483	0.88434	1
hsa-miR-100-5p	5p	hsa-mir-100	MI0000102	ACCCGU	22	AACCCGUAGAUCCGAACUUGUG	MIMAT0000098	AACCCGTAGATCCGAACTTGTG	Yes	2710	4272	1803	2903	3163	4396	1897	1822	2710	4272	1803	2903	3163	4396	1897	1822	6989	11684	4479	7342	7828	11474	5132	4777	7633.5	7312.75	1.04386	0.886451	1
hsa-miR-215-5p	5p	hsa-mir-215	MI0000291	UGACCU	21	AUGACCUAUGAAUUGACAGAC	MIMAT0000272	ATGACCTATGAATTGACAGACA	No	65	61	43	50	66	48	64	29	299	270	226	240	325	220	314	154	520	499	375	416	568	387	557	250	462.5	450.5	1.02664	0.890022	1
hsa-miR-140-3p	3p	hsa-mir-140	MI0000456	ACCACA	21	UACCACAGGGUAGAACCACGG	MIMAT0004597	TACCACAGGGTAGAACCACGGA	No	199	162	237	244	191	242	244	180	844	662	1173	1023	715	914	1020	1020	3581	3226	4846	3964	3133	4064	4339	3834	3914.25	3852.5	1.01603	0.891366	1
hsa-miR-151a-3p	3p	hsa-mir-151a	MI0000809	UAGACU	21	CUAGACUGAAGCUCCUUGAGG	MIMAT0000757	CTAGACTGAAGCTCCTTGAGG	Yes	1945	2356	1525	1794	2611	1629	1695	1803	1945	2356	1525	1794	2611	1629	1695	1803	5094	6209	3843	4438	6296	4271	4264	4355	4906	4806.5	1.0207	0.893446	1
hsa-miR-326	3p	hsa-mir-326	MI0000808	CUCUGG	20	CCUCUGGGCCCUUCCUCCAG	MIMAT0000756	CCTCTGGGCCCTTCCTCCAGT	No	5	7	6	8	9	6	5	4	37	74	50	49	60	65	53	42	63	119	79	78	96	100	86	65	94.75	96.75	0.979328	0.893468	1
hsa-miR-27a-3p	3p	hsa-mir-27a	MI0000085	UCACAG	21	UUCACAGUGGCUAAGUUCCGC	MIMAT0000084	TTCACAGTGGCTAAGTTCCGA	No	216	322	132	203	316	203	155	170	1932	2047	1042	1288	2650	1217	1125	1227	5901	7305	3031	4329	7844	4568	3770	3680	5151.5	4975.5	1.03537	0.900596	1
hsa-let-7i-3p	3p	hsa-let-7i	MI0000434	UGCGCA	22	CUGCGCAAGCUACUGCCUUGCU	MIMAT0004585	CTGCGCAAGCTACTGCCTTG	No	3	3	2	2	3	3	1	2	5	4	3	5	4	5	4	5	17	14	11	17	18	15	12	13	24.75	24.5	1.0102	0.902303	1
hsa-miR-192-5p	5p	hsa-mir-192	MI0000234	UGACCU	21	CUGACCUAUGAAUUGACAGCC	MIMAT0000222	CTGACCTATGAATTGACAGCT	No	103	60	106	73	51	69	77	118	99	80	119	77	55	88	91	124	619	391	743	457	354	474	559	763	562.5	547.5	1.0274	0.902372	1
hsa-miR-106b-5p	5p	hsa-mir-106b	MI0000734	AAAGUG	21	UAAAGUGCUGACAGUGCAGAU	MIMAT0000680	TAAAGTGCTGACAGTGCAGA	No	67	51	99	81	41	76	86	98	141	85	181	131	62	132	144	178	374	282	460	384	217	367	422	461	385	376.75	1.0219	0.902782	1
hsa-miR-197-3p	3p	hsa-mir-197	MI0000239	UCACCA	22	UUCACCACCUUCUCCACCCAGC	MIMAT0000227	TTCACCACCTTCTCCACCCAGC	Yes	90	93	109	121	76	120	111	77	90	93	109	121	76	120	111	77	208	227	261	272	177	311	288	172	252	247	1.02024	0.902944	1
hsa-miR-95-3p	3p	hsa-mir-95	MI0000097	UCAACG	22	UUCAACGGGUAUUUAUUGAGCA	MIMAT0000094	TTCAACGGGTATTTATTGAGC	No	24	23	32	33	32	21	28	30	58	51	62	70	62	47	66	64	134	131	159	177	160	127	168	153	160.25	162	0.989198	0.905022	1
hsa-miR-5683	5p	hsa-mir-5683	MI0019284	ACAGAU	24	UACAGAUGCAGAUUCUCUGACUUC	MIMAT0022472	TACAGATGCAGATTCTCTGACT	No	1	2	2	3	1	1	4	2	12	18	31	18	4	13	43	22	20	31	55	32	8	23	77	38	44.5	46.5	0.956989	0.907747	1
hsa-miR-181a-5p	5p	hsa-mir-181a-1	MI0000289	ACAUUC	23	AACAUUCAACGCUGUCGGUGAGU	MIMAT0000256	AACATTCAACGCTGTCGGTGAGT	Yes	295	417	343	406	359	487	413	285	295	417	343	406	359	487	413	285	1001	1256	1170	1206	1135	1347	1214	883	1168.25	1154.75	1.01169	0.90814	1
hsa-miR-7706	3p	hsa-mir-7706	MI0025242	GAAGCG	24	UGAAGCGCCUGUGCUCUGCCGAGA	MIMAT0030021	TGAAGCGCCTGTGCTCTGCCGAG	No	5	5	2	2	5	1	1	4	10	8	5	5	10	5	4	8	40	41	21	23	57	20	18	35	41.25	42.5	0.970588	0.908944	1
hsa-miR-99a-5p	5p	hsa-mir-99a	MI0000101	ACCCGU	22	AACCCGUAGAUCCGAUCUUGUG	MIMAT0000097	AACCCGTAGATCCGATCTTGT	No	4904	6102	5196	8484	7842	6137	5647	3376	29552	34518	23877	41556	42911	31462	30203	21895	62870	76577	54527	92744	95937	69484	68190	46871	71689.5	70130.5	1.02223	0.908964	1
hsa-miR-497-5p	5p	hsa-mir-497	MI0003138	AGCAGC	21	CAGCAGCACACUGUGGUUUGU	MIMAT0002820	CAGCAGCACACTGTGGTTTGT	Yes	34	56	24	39	38	51	44	28	34	56	24	39	38	51	44	28	114	171	74	132	122	147	125	86	132.75	130	1.02115	0.911675	1
hsa-miR-34c-5p	5p	hsa-mir-34c	MI0000743	GGCAGU	23	AGGCAGUGUAGUUAGCUGAUUGC	MIMAT0000686	AGGCAGTGTAGTTAGCTGATTGC	Yes	4	6	4	6	5	9	4	6	4	6	4	6	5	9	4	6	10	25	12	19	14	25	13	16	26.5	27	0.981481	0.912987	1
hsa-miR-99a-3p	3p	hsa-mir-99a	MI0000101	AAGCUC	22	CAAGCUCGCUUCUAUGGGUCUG	MIMAT0004511	CAAGCTCGCTTCTATGGGTCTGT	No	1	1			1	1			9	15	7	12	14	9	11	9	20	33	17	26	32	23	24	19	34	34.5	0.985507	0.914448	1
hsa-miR-181d-5p	5p	hsa-mir-181d	MI0003139	ACAUUC	23	AACAUUCAUUGUUGUCGGUGGGU	MIMAT0002821	AACATTCATTGTTGTCGGTGGGT	Yes	35	38	25	35	50	31	29	30	35	38	25	35	50	31	29	30	86	90	58	78	123	73	60	63	88	89.75	0.980501	0.918085	1
hsa-miR-15a-5p	5p	hsa-mir-15a	MI0000069	AGCAGC	22	UAGCAGCACAUAAUGGUUUGUG	MIMAT0000068	TAGCAGCACATAATGGTTTGT	No	3	3	5	3	2	4	3	7	49	41	53	43	38	52	47	82	193	140	213	175	113	182	183	257	190.25	193.75	0.981935	0.91957	1
hsa-miR-4732-5p	5p	hsa-mir-4732	MI0017369	GUAGAG	23	UGUAGAGCAGGGAGCAGGAAGCU	MIMAT0019855	TGTAGAGCAGGGAGCAGGAAGCT	Yes	2	1	4	3		3	2	5	2	1	4	3		3	2	5	4	1	8	3		3	3	9	14	13.75	1.01818	0.920219	1
hsa-miR-novel-chr8_45699	5p	hsa-mir-novel-chr8_45699	MYNO448	UCUGUG	19	AUCUGUGGGAUUAUGACUG	hsa-miR-novel-chr8_45699	ACCATCTGTGGGATTATGACTG	No	5	21	2	5	3	11	4	8	11	27	9	7	12	14	6	27	112	295	51	62	68	223	66	192	140	147.25	0.950764	0.920775	1
hsa-miR-novel-chr9_46443	3p	hsa-mir-novel-chr9_46443	MYNO1	ACAGUA	22	UACAGUACUGUGAUAACUGAAG	hsa-miR-novel-chr9_46443	TACAGTACTGTGATAACTGAAG	Yes	404	310	413	395	315	416	358	415	404	310	413	395	315	416	358	415	2413	2193	2444	2354	2282	2667	2453	2059	2361	2375.25	0.994001	0.922528	1
hsa-miR-210-3p	3p	hsa-mir-210	MI0000286	UGUGCG	22	CUGUGCGUGUGACAGCGGCUGA	MIMAT0000267	CTGTGCGTGTGACAGCGGCTGAA	No	7	7	9	10	6	8	9	10	9	9	12	12	10	10	11	11	45	46	54	71	48	48	57	66	64	64.75	0.988417	0.922552	1
hsa-miR-125a-5p	5p	hsa-mir-125a	MI0000469	CCCUGA	24	UCCCUGAGACCCUUUAACCUGUGA	MIMAT0000443	TCCCTGAGACCCTTTAACCTGT	No	46	29	49	45	43	55	44	35	1197	755	796	1021	1025	1175	879	827	3177	2051	2381	2904	2810	3200	2579	2064	2638.25	2673.25	0.986907	0.923009	1
hsa-miR-331-5p	5p	hsa-mir-331	MI0000812	UAGGUA	22	CUAGGUAUGGUCCCAGGGAUCC	MIMAT0004700	CTAGGTATGGTCCCAGGGATC	No		1			1				3	4	2	4	3	3	3	2	10	19	8	11	14	13	10	12	22	22.25	0.988764	0.925436	1
hsa-miR-10a-5p	5p	hsa-mir-10a	MI0000266	ACCCUG	23	UACCCUGUAGAUCCGAAUUUGUG	MIMAT0000253	TACCCTGTAGATCCGAATTTGT	No	1853	1420	1214	1051	2087	1315	1453	1189	7184	4834	3904	3808	7063	5106	4789	3513	19642	14387	11384	10912	19062	14421	13875	10025	14091.2	14355.8	0.981575	0.925988	1
hsa-miR-novel-chr14_9030	5p	hsa-mir-novel-chr14_9030	MYNO16	UGCAAG	24	UUGCAAGCAACACUCUGUGGCAGA	hsa-miR-novel-chr14_9030	TTGCAAGCAACACTCTGTGGC	No	2	2	3	2	1	4	1		2	2	2	1	1	3	1	1	6	5	8	5	3	13	5	2	16	15.75	1.01587	0.926362	1
hsa-miR-3688-3p	3p	hsa-mir-3688-1	MI0016089	AUGGAA	22	UAUGGAAAGACUUUGCCACUCU	MIMAT0018116	TATGGAAAGACTTTGCCACT	No	2	1	2	1	1	1	2	3	2	1	3	2	1	1	2	3	5	2	9	3	2	2	5	11	14.75	15	0.983333	0.927254	1
hsa-miR-660-5p	5p	hsa-mir-660	MI0003684	ACCCAU	22	UACCCAUUGCAUAUCGGAGUUG	MIMAT0003338	TACCCATTGCATATCGGAGTTGT	No	15	18	19	20	12	18	18	19	97	97	96	100	88	98	103	103	152	167	156	162	137	163	169	165	169.25	168.5	1.00445	0.928255	1
hsa-miR-543	3p	hsa-mir-543	MI0005565	AACAUU	22	AAACAUUCGCGGUGCACUUCUU	MIMAT0004954	AAACATTCGCGGTGCACTTCTT	Yes	19	13	2	6	18	9	4	22	19	13	2	6	18	9	4	22	39	32	4	8	27	14	7	39	30.75	31.75	0.968504	0.931766	1
hsa-miR-451a	5p	hsa-mir-451a	MI0001729	AACCGU	22	AAACCGUUACCAUUACUGAGUU	MIMAT0001631	AAACCGTTACCATTACTGAGT	No	10382	7427	20363	13676	4932	14399	16971	18189	105489	53756	211233	119794	43470	102932	151919	179757	169554	92370	331600	194393	71123	172518	245527	274723	196989	190983	1.03145	0.931893	1
hsa-miR-615-3p	3p	hsa-mir-615	MI0003628	CCGAGC	22	UCCGAGCCUGGGUCUCCCUCUU	MIMAT0003283	TCCGAGCCTGGGTCTCCCTCT	No	24	14	16	19	21	20	19	17	39	22	19	26	36	25	25	24	117	69	61	80	102	74	75	71	91.75	90.5	1.01381	0.933321	1
hsa-miR-642a-5p	5p	hsa-mir-642a	MI0003657	UCCCUC	22	GUCCCUCUCCAAAUGUGUCUUG	MIMAT0003312	GTCCCTCTCCAAATGTGTCTTG	Yes	6	5	4	1	4	5	6	1	6	5	4	1	4	5	6	1	12	10	8	2	8	9	12	2	18	17.75	1.01408	0.936517	1
hsa-miR-887-3p	3p	hsa-mir-887	MI0005562	UGAACG	22	GUGAACGGGCGCCAUCCCGAGG	MIMAT0004951	GTGAACGGGCGCCATCCCGAGGCT	No		1		1		1			1	7	2	4	3	4	3	3	1	13	3	9	7	10	6	4	16.5	16.75	0.985075	0.936806	1
hsa-miR-425-3p	3p	hsa-mir-425	MI0001448	UCGGGA	22	AUCGGGAAUGUCGUGUCCGCCC	MIMAT0001343	CATCGGGAATGTCGTGTCCGCT	No	2	2	2	3	1	2	2	2	12	19	22	19	15	22	24	17	68	87	102	93	70	91	106	86	97.5	98.25	0.992366	0.944508	1
hsa-miR-503-5p	5p	hsa-mir-503	MI0003188	AGCAGC	23	UAGCAGCGGGAACAGUUCUGCAG	MIMAT0002874	TAGCAGCGGGAACAGTTCTGA	No		1	1	1	1	1		1	2	3	8	3	2	3	5	7	5	17	18	9	9	12	13	16	22.25	22.5	0.988889	0.944765	1
hsa-miR-24-3p	3p	hsa-mir-24-1	MI0000080	GGCUCA	22	UGGCUCAGUUCAGCAGGAACAG	MIMAT0000080	TGGCTCAGTTCAGCAGGAAC	No	138	182	118	154	187	142	123	121	474	598	362	559	564	528	454	277	1313	1752	1056	1495	1692	1599	1335	928	1414	1398.5	1.01108	0.947429	1
hsa-miR-374a-5p	5p	hsa-mir-374a	MI0000782	UAUAAU	22	UUAUAAUACAACCUGAUAAGUG	MIMAT0000727	TTATAATACAACCTGATAAGT	No	126	168	99	127	163	121	107	172	147	167	125	153	154	134	129	177	442	586	344	438	516	395	371	511	462.5	458.25	1.00927	0.948199	1
hsa-miR-101-3p	3p	hsa-mir-101-2	MI0000739	ACAGUA	21	UACAGUACUGUGAUAACUGAA	MIMAT0000099	TACAGTACTGTGATAACTGAAG	No	219	155	192	178	166	188	171	177	404	310	413	395	315	416	358	415	2358	2160	2412	2300	2237	2628	2415	1988	2317.5	2327	0.995917	0.950278	1
hsa-miR-144-5p	5p	hsa-mir-144	MI0000460	GAUAUC	22	GGAUAUCAUCAUAUACUGUAAG	MIMAT0004600	GGATATCATCATATACTGTAAGT	No	244	123	292	210	109	154	203	332	320	231	486	312	204	297	403	586	1111	703	1530	1008	585	862	1173	1658	1098	1079.5	1.01714	0.950621	1
hsa-miR-novel-chr19_17783	5p	hsa-mir-novel-chr19_17783	MYNO512	GGCUCA	20	UGGCUCAGUUCAGCAGGAAC	hsa-miR-novel-chr19_17783	TGGCTCAGTTCAGCAGGAAC	Yes	474	598	362	559	564	528	454	277	474	598	362	559	564	528	454	277	1300	1730	1039	1476	1671	1584	1320	913	1396.25	1382	1.01031	0.951337	1
hsa-miR-191-5p	5p	hsa-mir-191	MI0000465	AACGGA	23	CAACGGAAUCCCAAAAGCAGCUG	MIMAT0000440	CAACGGAATCCCAAAAGCAGCT	No	519	425	657	658	453	562	535	570	1937	1599	2855	2387	1621	2266	2238	2919	4268	3542	6063	5150	3513	4885	4752	5704	4765.75	4723.5	1.00894	0.954403	1
hsa-miR-425-5p	5p	hsa-mir-425	MI0001448	AUGACA	23	AAUGACACGAUCACUCCCGUUGA	MIMAT0003393	AATGACACGATCACTCCCGTTGAGT	No	23	19	38	26	13	22	30	39	64	92	146	130	113	103	144	134	454	426	832	656	370	507	694	766	602	594.25	1.01304	0.95467	1
hsa-let-7f-1-3p	3p	hsa-let-7f-1	MI0000067	UAUACA	22	CUAUACAAUCUAUUGCCUUCCC	MIMAT0004486	CTATACAATCTATTGCCTTCCT	No	2	2	2	2	1	2	2	2	14	19	8	14	20	15	12	10	24	35	17	26	30	27	23	21	35.5	35.25	1.00709	0.954689	1
hsa-let-7d-5p	5p	hsa-let-7d	MI0000065	GAGGUA	22	AGAGGUAGUAGGUUGCAUAGUU	MIMAT0000065	AGAGGTAGTAGGTTGCATAGTT	Yes	379	403	426	400	379	411	419	477	379	403	426	400	379	411	419	477	1020	991	1110	1002	880	1007	1074	1178	1040.75	1044.75	0.996171	0.955041	1
hsa-let-7a-5p	5p	hsa-let-7a-3	MI0000062	GAGGUA	22	UGAGGUAGUAGGUUGUAUAGUU	MIMAT0000062	TGAGGTAGTAGGTTGTATAGTT	Yes	2979	3015	2258	2432	3057	2728	2543	2537	2979	3015	2258	2432	3057	2728	2543	2537	6209	6247	4760	4896	6148	5530	5226	5115	5538	5514.75	1.00422	0.961887	1
hsa-miR-345-5p	5p	hsa-mir-345	MI0000825	CUGACU	22	GCUGACUCCUAGUCCAGGGCUC	MIMAT0000772	GCTGACTCCTAGTCCAGGGCTCT	No	10	15	14	19	16	13	17	13	14	21	16	21	15	19	20	15	62	82	77	100	63	81	94	85	90.25	90.75	0.99449	0.96245	1
hsa-miR-novel-chr18_16206	3p	hsa-mir-novel-chr18_16206	MYNO2	GGAAUG	22	UGGAAUGUAAAGAAGUAUGUAU	hsa-miR-novel-chr18_16206	TGGAATGTAAAGAAGTATGTAT	Yes	52	301	15	57	36	53	17	405	52	301	15	57	36	53	17	405	113	1127	39	187	79	127	226	974	376.5	361.5	1.04149	0.965263	1
hsa-miR-1-3p	3p	hsa-mir-1-1	MI0000651	GGAAUG	22	UGGAAUGUAAAGAAGUAUGUAU	MIMAT0000416	TGGAATGTAAAGAAGTATGTAT	Yes	52	301	15	57	36	53	17	405	52	301	15	57	36	53	17	405	111	1132	40	189	79	129	226	981	378	363.75	1.03917	0.967187	1
hsa-miR-151a-5p	5p	hsa-mir-151a	MI0000809	CGAGGA	21	UCGAGGAGCUCACAGUCUAGU	MIMAT0004697	TCGAGGAGCTCACAGTCTAGT	Yes	198	228	106	219	204	243	179	158	198	228	106	219	204	243	179	158	290	345	150	319	298	340	253	221	286	288	0.993056	0.969791	1
hsa-miR-93-5p	5p	hsa-mir-93	MI0000095	AAAGUG	23	CAAAGUGCUGUUCGUGCAGGUAG	MIMAT0000093	CAAAGTGCTGTTCGTGCAGGTAG	Yes	348	271	618	395	259	361	440	578	348	271	618	395	259	361	440	578	1268	1000	2183	1457	826	1317	1653	2172	1487	1502	0.990013	0.969791	1
hsa-miR-152-3p	3p	hsa-mir-152	MI0000462	CAGUGC	21	UCAGUGCAUGACAGAACUUGG	MIMAT0000438	TCAGTGCATGACAGAACTTGG	Yes	481	610	442	645	563	592	622	346	481	610	442	645	563	592	622	346	2095	2717	1679	2262	2492	2262	2254	1703	2198.25	2187.75	1.0048	0.970497	1
hsa-miR-125b-1-3p	3p	hsa-mir-125b-1	MI0000446	CGGGUU	22	ACGGGUUAGGCUCUUGGGAGCU	MIMAT0004592	ACGGGTTAGGCTCTTGGGAGCT	Yes	11	22	10	15	14	16	11	18	11	22	10	15	14	16	11	18	29	65	21	36	42	41	28	41	47.75	48	0.994792	0.981152	1
hsa-miR-148a-5p	5p	hsa-mir-148a	MI0000253	AAGUUC	22	AAAGUUCUGAGACACUCCGACU	MIMAT0004549	AAAGTTCTGAGACACTCCGACT	Yes	35	47	27	38	32	47	43	27	35	47	27	38	32	47	43	27	53	76	39	62	49	79	61	40	67.5	67.25	1.00372	0.983312	1
hsa-miR-218-5p	5p	hsa-mir-218-2	MI0000295	UGUGCU	21	UUGUGCUUGAUCUAACCAUGU	MIMAT0000275	TTGTGCTTGATCTAACCATGT	Yes	180	392	143	293	393	258	159	197	180	392	143	293	393	258	159	197	322	685	246	496	696	445	274	344	447.25	449.75	0.994441	0.985771	1
hsa-let-7e-5p	5p	hsa-let-7e	MI0000066	GAGGUA	22	UGAGGUAGGAGGUUGUAUAGUU	MIMAT0000066	TGAGGTAGGAGGTTGTATAGTT	Yes	283	217	208	206	196	294	281	164	283	217	208	206	196	294	281	164	592	455	418	436	415	616	560	314	485.25	486.25	0.997943	0.990349	1
hsa-miR-20b-5p	5p	hsa-mir-20b	MI0001519	AAAGUG	23	CAAAGUGCUCAUAGUGCAGGUAG	MIMAT0001413	CAAAGTGCTCATAGTGCAGGTAG	Yes	54	29	84	60	31	39	60	85	54	29	84	60	31	39	60	85	165	80	241	154	87	101	179	271	170	169.5	1.00295	0.992863	1
hsa-miR-15b-5p	5p	hsa-mir-15b	MI0000438	AGCAGC	22	UAGCAGCACAUCAUGGUUUACA	MIMAT0000417	TAGCAGCACATCATGGTTT	No	102	69	179	124	58	104	109	241	163	85	214	171	75	154	178	247	542	302	768	638	236	504	635	870	572.5	571.25	1.00219	0.994195	1
hsa-miR-23b-3p	3p	hsa-mir-23b	MI0000439	UCACAU	21	AUCACAUUGCCAGGGAUUACC	MIMAT0000418	ATCACATTGCCAGGGATTACCACT	No	325	445	238	442	433	348	302	307	489	650	399	514	800	494	387	580	2148	3340	1691	2896	3214	2627	2137	2101	2528.75	2529.75	0.999605	0.998308	1
hsa-let-7a-2-3p	3p	hsa-let-7a-2	MI0000061	UGUACA	22	CUGUACAGCCUCCUAGCUUUCC	MIMAT0010195	CTGTACAGCCTCCTAGCTTTCC	Yes		1					1			1					1			1					1		10.25	10.25	1	1	1
hsa-miR-103a-2-5p	5p	hsa-mir-103a-2	MI0000108	GCUUCU	23	AGCUUCUUUACAGUGCUGCCUUG	MIMAT0009196	AGCTTCTTTACAGTGCTGCCTTG	Yes		2	1	1				1		2	1	1				1		2	1	2	1		2	2	11.25	11.25	1	1	1
hsa-miR-1255b-5p	5p	hsa-mir-1255b-1	MI0006435	GGAUGA	22	CGGAUGAGCAAAGAAAGUGGUU	MIMAT0005945	CGGATGAGCAAAGAAAGTGGTT	Yes	1	1	4	2	1	1	2	3	1	1	4	2	1	1	2	3	2	1	6	2	1	1	4	5	12.75	12.75	1	1	1
hsa-miR-1273h-3p	3p	hsa-mir-1273h	MI0025512	UGCAGA	22	CUGCAGACUCGACCUCCCAGGC	MIMAT0030416	CTGCAGACTCGACCTCCCAGGC	Yes			1					1			1					1			1					1	10.25	10.25	1	1	1
hsa-miR-129-5p	5p	hsa-mir-129-1	MI0000252	UUUUUG	21	CUUUUUGCGGUCUGGGCUUGC	MIMAT0000242	CTTTTTGCGGTCTGGGCTTGC	Yes			1								1								1			1			10.25	10.25	1	1	1
hsa-miR-1296-5p	5p	hsa-mir-1296	MI0003780	UAGGGC	22	UUAGGGCCCUGGCUCCAUCUCC	MIMAT0005794	TTAGGGCCCTGGCTCCATCTCC	Yes	3	7	2	3	4	3	3	3	3	7	2	3	4	3	3	3	10	17	7	8	11	13	11	7	20.5	20.5	1	1	1
hsa-miR-133a-5p	5p	hsa-mir-133a-1	MI0000450	GCUGGU	22	AGCUGGUAAAAUGGAACCAAAU	MIMAT0026478	AGCTGGTAAAATGGAACCAAAT	Yes		1						1		1						1		1						1	10.25	10.25	1	1	1
hsa-miR-154-3p	3p	hsa-mir-154	MI0000480	AUCAUA	22	AAUCAUACACGGUUGACCUAUU	MIMAT0000453	AATCATACACGGTTGACCTATT	Yes	1	2			1	1		1	1	2			1	1		1	1	2			1	1		1	10.75	10.75	1	1	1
hsa-miR-181c-3p	3p	hsa-mir-181c	MI0000271	ACCAUC	22	AACCAUCGACCGUUGAGUGGAC	MIMAT0004559	ACCATCGACCGTTGAGTGGACT	No		1							5	6	4	6	6	6	4	5	13	19	11	14	16	19	12	10	24.25	24.25	1	1	1
hsa-miR-184	3p	hsa-mir-184	MI0000481	GGACGG	22	UGGACGGAGAACUGAUAAGGGU	MIMAT0000454	TGGACGGAGAACTGATAAGGGT	Yes				1	1							1	1							1	1				10.25	10.25	1	1	1
hsa-miR-18a-3p	3p	hsa-mir-18a	MI0000072	CUGCCC	23	ACUGCCCUAAGUGCUCCUUCUGG	MIMAT0002891	ACTGCCCTAAGTGCTCCTTCT	No		1	1	1		1	1	1	2	2	2	2	1	3	2	4	9	9	13	9	5	7	11	17	20	20	1	1	1
hsa-miR-196b-3p	3p	hsa-mir-196b	MI0001150	CGACAG	22	UCGACAGCACGACACUGCCUUC	MIMAT0009201	TCGACAGCACGACACTGCCTTC	Yes		1								1								1					1		10.25	10.25	1	1	1
hsa-miR-200a-3p	3p	hsa-mir-200a	MI0000737	AACACU	22	UAACACUGUCUGGUAACGAUGU	MIMAT0000682	TAACACTGTCTGGTAACGATG	No	1	2		1	1	1			1	3		2	1	2	1	1	2	7		4	4	5	3	1	13.25	13.25	1	1	1
hsa-miR-200c-3p	3p	hsa-mir-200c	MI0000650	AAUACU	23	UAAUACUGCCGGGUAAUGAUGGA	MIMAT0000617	TAATACTGCCGGGTAATGATGGA	Yes	5	5	7	6	6	6	6	4	5	5	7	6	6	6	6	4	7	11	9	9	10	10	7	9	19	19	1	1	1
hsa-miR-217	5p	hsa-mir-217	MI0000293	ACUGCA	23	UACUGCAUCAGGAACUGAUUGGA	MIMAT0000274	TACTGCATCAGGAACTGATTGGA	Yes	1	1		1	1	1	1		1	1		1	1	1	1		1	1		1	1	1	1		10.75	10.75	1	1	1
hsa-miR-2355-3p	3p	hsa-mir-2355	MI0015873	UUGUCC	22	AUUGUCCUUGCUGUUUGGAGAU	MIMAT0017950	TGTCCTTGCTGTTTGGAGATA	No					1					1	1	1		1		1	1	1	3	2	3	3		1	11.75	11.75	1	1	1
hsa-miR-30c-2-3p	3p	hsa-mir-30c-2	MI0000254	UGGGAG	22	CUGGGAGAAGGCUGUUUACUCU	MIMAT0004550	CTGGGAGAAGGCTGTTTACTCT	Yes	77	93	66	87	91	112	88	45	77	93	66	87	91	112	88	45	133	197	114	147	155	203	158	75	157.75	157.75	1	1	1
hsa-miR-3157-3p	3p	hsa-mir-3157	MI0014185	UGCCCU	22	CUGCCCUAGUCUAGCUGAAGCU	MIMAT0019210	CTGCCCTAGTCTAGCTGAAGCT	Yes	1		1	1		1	1		1		1	1		1	1		1		1	1		1	1	1	10.75	10.75	1	1	1
hsa-miR-3612	5p	hsa-mir-3612	MI0016002	GGAGGC	22	AGGAGGCAUCUUGAGAAAUGGA	MIMAT0017989	AGGAGGCATCTTGAGAAATGGA	Yes		1					1			1					1			1					1		10.25	10.25	1	1	1
hsa-miR-363-5p	5p	hsa-mir-363	MI0000764	GGGUGG	22	CGGGUGGAUCACGAUGCAAUUU	MIMAT0003385	CGGGTGGATCACGATGCAATTT	Yes		1					1	1		1					1	1		2					1	1	10.5	10.5	1	1	1
hsa-miR-3667-3p	3p	hsa-mir-3667	MI0016068	CCUUCC	22	ACCUUCCUCUCCAUGGGUCUUU	MIMAT0018090	ACCTTCCTCTCCATGGGTCTTT	Yes				1			1					1			1					1			1		10.25	10.25	1	1	1
hsa-miR-373-3p	3p	hsa-mir-373	MI0000781	AAGUGC	23	GAAGUGCUUCGAUUUUGGGGUGU	MIMAT0000726	GAAGTGCTTCGATTTTGGGGTGT	Yes		1				1				1				1				1				1			10.25	10.25	1	1	1
hsa-miR-3912-3p	3p	hsa-mir-3912	MI0016416	AACGCA	21	UAACGCAUAAUAUGGACAUGU	MIMAT0018186	TAACGCATAATATGGACATGT	Yes	1	1	1	1	1	1	1	1	1	1	1	1	1	1	1	1	1	1	1	1	1	1	1	1	11	11	1	1	1
hsa-miR-4524a-3p	3p	hsa-mir-4524a	MI0016891	GAGACA	22	UGAGACAGGCUUAUGCUGCUAU	MIMAT0019063	TGAGAAAGGCTTATGCTGCTAT	No		1											1					1			1				10.25	10.25	1	1	1
hsa-miR-4645-3p	3p	hsa-mir-4645	MI0017272	GACAGU	22	AGACAGUAGUUCUUGCCUGGUU	MIMAT0019706	AGACAGTAGTTCTTGCCTGGTT	Yes		1				1				1				1				1				1			10.25	10.25	1	1	1
hsa-miR-4699-3p	3p	hsa-mir-4699	MI0017332	AUUUAC	22	AAUUUACUCUGCAAUCUUCUCC	MIMAT0019795	AATTTACTCTGCAATCTTCTCC	Yes		1					1			1					1			1	1		1		1		10.5	10.5	1	1	1
hsa-miR-485-3p	3p	hsa-mir-485	MI0002469	UCAUAC	22	GUCAUACACGGCUCUCCUCUCU	MIMAT0002176	GTCATACACGGCTCTCCTCTCT	Yes	6	6	2	3	5	4	2	6	6	6	2	3	5	4	2	6	8	10	2	4	5	7	3	9	16	16	1	1	1
hsa-miR-487a-3p	3p	hsa-mir-487a	MI0002471	AUCAUA	22	AAUCAUACAGGGACAUCCAGUU	MIMAT0002178	AATCATACAGGGACATCCAGTT	Yes	2	2	1	1	1	2	1	2	2	2	1	1	1	2	1	2	2	3	1	1	1	2	1	3	11.75	11.75	1	1	1
hsa-miR-491-5p	5p	hsa-mir-491	MI0003126	GUGGGG	22	AGUGGGGAACCCUUCCAUGAGG	MIMAT0002807	AGTGGGGAACCCTTCCATGAGGA	No	1	2	1	2	2	3	1	1	1	2	2	2	2	2	2		3	5	3	4	4	6	4	1	13.75	13.75	1	1	1
hsa-miR-5000-3p	3p	hsa-mir-5000	MI0017866	CAGGAC	22	UCAGGACACUUCUGAACUUGGA	MIMAT0021020	TCAGGACACTTCTGAACTTGGA	Yes		1					1			1					1			1					1		10.25	10.25	1	1	1
hsa-miR-500a-5p	5p	hsa-mir-500a	MI0003184	AAUCCU	23	UAAUCCUUGCUACCUGGGUGAGA	MIMAT0004773	TAATCCTTGCTACCTGGGTGAGAGT	No	1	1	2	1	1	1	2	1	1	2	1	1	2	1	2	1	2	5	3	3	3	3	4	3	13.25	13.25	1	1	1
hsa-miR-514a-3p	3p	hsa-mir-514a-1	MI0003198	UUGACA	21	AUUGACACUUCUGUGAGUAGA	MIMAT0002883	ATTGACACTTCTGTGAGTAGA	Yes	2	1	1	9	1	1	1	10	2	1	1	9	1	1	1	10	2	1	1	10	1	1	1	11	13.5	13.5	1	1	1
hsa-miR-5193	3p	hsa-mir-5193	MI0018172	CCUCCU	22	UCCUCCUCUACCUCAUCCCAGU	MIMAT0021124	TCCTCCTCTACCTCATCCCAGT	Yes				1		1						1		1						1		1			10.25	10.25	1	1	1
hsa-miR-548j-3p	3p	hsa-mir-548j	MI0006345	AAAAAC	21	CAAAAACUGCAUUACUUUUGC	MIMAT0026737	CAAAAACTGCATTACTTTTGC	Yes		1	1	1	1		1	1		1	1	1	1		1	1		1	1	1	1		1	1	10.75	10.75	1	1	1
hsa-miR-625-3p	3p	hsa-mir-625	MI0003639	ACUAUA	22	GACUAUAGAACUUUCCCCCUCA	MIMAT0004808	GACTATAGAACTTTCCCCCTCA	Yes	4	5	6	6	6	4	6	6	4	5	6	6	6	4	6	6	27	27	33	24	30	23	25	33	37.75	37.75	1	1	1
hsa-miR-629-5p	5p	hsa-mir-629	MI0003643	GGGUUU	21	UGGGUUUACGUUGGGAGAACU	MIMAT0004810	TGGGTTTACGTTGGGAGAACT	Yes	19	13	46	22	9	21	40	32	19	13	46	22	9	21	40	32	51	46	98	57	33	58	93	68	73	73	1	1	1
hsa-miR-651-5p	5p	hsa-mir-651	MI0003666	UUAGGA	22	UUUAGGAUAAGCUUGACUUUUG	MIMAT0003321	TTTAGGATAAGCTTGACTTTTG	Yes	11	9	7	13	10	12	8	12	11	9	7	13	10	12	8	12	24	26	23	32	22	31	21	31	36.25	36.25	1	1	1
hsa-miR-659-5p	5p	hsa-mir-659	MI0003683	GGACCU	22	AGGACCUUCCCUGAACCAAGGA	MIMAT0022710	AGGACCTTCCCTGAACCAAGGA	Yes	2	1	2	2	2	1	2	3	2	1	2	2	2	1	2	3	2	2	2	2	2	1	2	3	12	12	1	1	1
hsa-miR-664b-3p	3p	hsa-mir-664b	MI0019134	UCAUUU	22	UUCAUUUGCCUCCCAGCCUACA	MIMAT0022272	TTCATTTGCCTCCCAGCCTACA	Yes	2	2	1	2	2	2	2	1	2	2	1	2	2	2	2	1	2	3	1	2	2	3	2	1	12	12	1	1	1
hsa-miR-6833-3p	3p	hsa-mir-6833	MI0022678	UUCUCU	21	UUUCUCUCUCCACUUCCUCAG	MIMAT0027567	TTTCTCTCTCCACTTCCTCAGT	No								1	1	1	1	1	1	1	1	1	1	1	1	3	1	1	1	3	11.5	11.5	1	1	1
hsa-miR-766-3p	3p	hsa-mir-766	MI0003836	CUCCAG	22	ACUCCAGCCCCACAGCCUCAGC	MIMAT0003888	ACTCCAGCCCCACAGCCTCAGC	Yes	1	1	1	1	1	1		1	1	1	1	1	1	1		1	2	2	3	1	1	3	1	3	12	12	1	1	1
hsa-miR-92a-1-5p	5p	hsa-mir-92a-1	MI0000093	GGUUGG	23	AGGUUGGGAUCGGUUGCAAUGCU	MIMAT0004507	AGGTTGGGATCAGTTGCAATGCT	No								1		1	1			1				1	1			1		1	10.5	10.5	1	1	1
hsa-miR-novel-chr11_4674	3p	hsa-mir-novel-chr11_4674	MYNO47	CCGGUA	20	UCCGGUAGGGUUCGGGCCUU	hsa-miR-novel-chr11_4674	TCCGGTAGGGTTCGGGCCTT	Yes	1	1					1	1	1	1					1	1	1	1					1	1	10.5	10.5	1	1	1
hsa-miR-novel-chr12_6812	3p	hsa-mir-novel-chr12_6812	MYNO186	GAGUGU	23	GGAGUGUGUGUGUGUGAGUGUGU	hsa-miR-novel-chr12_6812	GGAGTGTGTGTGTGTGAGTGTGT	Yes		1				1				1				1				1				1			10.25	10.25	1	1	1
hsa-miR-novel-chr13_8186	3p	hsa-mir-novel-chr13_8186	MYNO424	AGUGGC	22	GAGUGGCUGUUCACACGUGUCU	hsa-miR-novel-chr13_8186	GAGTGGCTGTTCACACGTGTCT	Yes	1	1			1	1			1	1			1	1			1	1			1	1			10.5	10.5	1	1	1
hsa-miR-novel-chr15_10982	3p	hsa-mir-novel-chr15_10982	MYNO721	AAUGAU	25	AAAUGAUUUUGUGGAAGUUCUGAUU	hsa-miR-novel-chr15_10982	GATTTTGTGGAAGTTCTGATT	No	1		1	1	1		1		1	1	1		1			1	2	3	2	1	2	2	1	3	12	12	1	1	1
hsa-miR-novel-chr17_13621	5p	hsa-mir-novel-chr17_13621	MYNO35	AACUCU	21	UAACUCUUAGAAUCCCCAAAG	hsa-miR-novel-chr17_13621	TAACTCTTAGAATCCCCAAAG	Yes			1					1			1					1			1					1	10.25	10.25	1	1	1
hsa-miR-novel-chr17_14055	3p	hsa-mir-novel-chr17_14055	MYNO379	AAGCAG	23	GAAGCAGCGCCUGUCGCAACUCG	hsa-miR-novel-chr17_14055	GAAGCAGCGCCTGTCGCAACTCG	Yes		1		1				1		1		1				1		1		1				2	10.5	10.5	1	1	1
hsa-miR-novel-chr19_16842	5p	hsa-mir-novel-chr19_16842	MYNO142	UGUGUG	22	GUGUGUGCACCUGUGUCUGUCU	hsa-miR-novel-chr19_16842	GTGTGTGCACCTGTGTCTGTCT	Yes					1								1				1				1				10.25	10.25	1	1	1
hsa-miR-novel-chr2_28818	3p	hsa-mir-novel-chr2_28818	MYNO17	UCAUUU	22	UUCAUUUGCCUCCCAGCCUACA	hsa-miR-novel-chr2_28818	TTCATTTGCCTCCCAGCCTACA	Yes	2	2	1	2	2	2	2	1	2	2	1	2	2	2	2	1	2	3	1	2	2	3	2	1	12	12	1	1	1
hsa-miR-novel-chr2_30790	3p	hsa-mir-novel-chr2_30790	MYNO42	UUUAGC	24	AUUUAGCUGUAUUGUGAGACAUUC	hsa-miR-novel-chr2_30790	ATTTAGCTGTATTGTGAGACATTC	Yes	1		1	1	1	1	1	1	1		1	1	1	1	1	1	1		2	1	1	1	1	1	11	11	1	1	1
hsa-miR-novel-chr4_35510	3p	hsa-mir-novel-chr4_35510	MYNO784	GACUUG	22	UGACUUGUGUUUCUUUUUCCCA	hsa-miR-novel-chr4_35510	TGACTTGTGTTTCTTTTTCCT	No					1					1								1			1				10.25	10.25	1	1	1
hsa-miR-novel-chr9_47918	3p	hsa-mir-novel-chr9_47918	MYNO408	AAAAAC	21	CAAAAACUGCAUUACUUUUGU	hsa-miR-novel-chr9_47918	CAAAAACTGCATTACTTTTGT	Yes		1	1		1		1			1	1		1		1			1	1		1		1		10.5	10.5	1	1	1
CONTROLS
miRNA information										TagCount_Mature_Alone				TagCount_Most_Abundant_Seq				TagCount_ALL_Isoform				group_mean		Fold Change, P value(unpaired) and FDR
MATURE-ID	pre-miRNA arm (5p or 3p)	PRE-ID	PRE-ACC	MATURE-SEED	MATURE-LENGTH	MATURE-SEQ	MATURE-ACC	Most_Abundant_Seq	Is_miRBaseMature_Most_Abundant_Seq	Ex09-Pre	Ex45-Pre	Ex09-Post	Ex45-Post	Ex09-Pre	Ex45-Pre	Ex09-Post	Ex45-Post	Ex09-Pre	Ex45-Pre	Ex09-Post	Ex45-Post	Group1	Group2	Group1 vs Group2 Fold change	Group1 vs Group2 P-value(unpaired)	Group1 vs Group2 FDR
hsa-miR-181b-3p	3p	hsa-mir-181b-1	MI0000270	UCACUG	21	CUCACUGAACAAUGAAUGCAA	MIMAT0022692	CTCACTGAACAATGAATGCAA	Yes				1				1			1	1	10	11	0.909091	0	0
hsa-miR-204-3p	3p	hsa-mir-204	MI0000284	CUGGGA	21	GCUGGGAAGGCAAAGGGACGU	MIMAT0022693	GCTGGGAAGGCAAAGGGACGT	Yes			1	1			1	1			1	1	10	11	0.909091	0	0
hsa-miR-377-5p	5p	hsa-mir-377	MI0000785	GAGGUU	22	AGAGGUUGCCCUUGGUGAAUUC	MIMAT0004689	AGAGGTTGCCCTTGGTGAATTC	Yes	1	1	1	1	1	1	1	1	1	1	3	3	11	13	0.846154	0	0
hsa-miR-491-5p	5p	hsa-mir-491	MI0003126	GUGGGG	22	AGUGGGGAACCCUUCCAUGAGG	MIMAT0002807	AGTGGGGAACCCTTCCATGAGGA	No	2	1	2	2	1	2	3	2	3	3	5	5	13	15	0.866667	0	0
hsa-miR-548j-5p	5p	hsa-mir-548j	MI0006345	AAAGUA	22	AAAAGUAAUUGCGGUCUUUGGU	MIMAT0005875	AAAAGTAATTGCGGTCTTTGGT	Yes	1		3	2	1		3	2	1	1	3	3	11	13	0.846154	0	0
hsa-miR-659-5p	5p	hsa-mir-659	MI0003683	GGACCU	22	AGGACCUUCCCUGAACCAAGGA	MIMAT0022710	AGGACCTTCCCTGAACCAAGGA	Yes	1	1	2	2	1	1	2	2	1	1	2	2	11	12	0.916667	0	0
hsa-miR-novel-chr1_18900	5p	hsa-mir-novel-chr1_18900	MYNO33	UCAGGA	22	CUCAGGACUGGGUCAUUCUGUU	hsa-miR-novel-chr1_18900	CTCAGGACTGGGTCATTCTGTT	Yes	1	1	2	2	1	1	2	2	1	1	2	2	11	12	0.916667	0	0
hsa-miR-197-3p	3p	hsa-mir-197	MI0000239	UCACCA	22	UUCACCACCUUCUCCACCCAGC	MIMAT0000227	TTCACCACCTTCTCCACCCAGC	Yes	111	109	95	107	111	109	95	107	261	259	230	226	270	238	1.13445	0.00484734	0.414447
hsa-miR-190a-5p	5p	hsa-mir-190a	MI0000486	GAUAUG	22	UGAUAUGUUUGAUAUAUUAGGU	MIMAT0000458	TGATATGTTTGATATATTAGGT	Yes	8	11	15	20	8	11	15	20	31	29	43	43	40	53	0.754717	0.00586515	0.445752
hsa-miR-376c-3p	3p	hsa-mir-376c	MI0000776	ACAUAG	21	AACAUAGAGGAAAUUCCACGU	MIMAT0000720	AACATAGAGGAAATTCCACGT	Yes	4	3	12	9	4	3	12	9	5	5	15	13	15	24	0.625	0.0121217	0.829122
hsa-miR-130b-3p	3p	hsa-mir-130b	MI0000748	AGUGCA	22	CAGUGCAAUGAUGAAAGGGCAU	MIMAT0000691	CAGTGCAATGATGAAAGGGCA	No		1	3	1	1	4	4	6	3	5	12	12	14	22	0.636364	0.0152681	0.855303
hsa-miR-1278	3p	hsa-mir-1278	MI0006425	AGUACU	22	UAGUACUGUGCAUAUCAUCUAU	MIMAT0005936	TAGTACTGTGCATATCATCT	No	1	1	2	2	1	2	2	2	2	3	6	6	12.5	16	0.78125	0.0198039	0.855303
hsa-miR-887-3p	3p	hsa-mir-887	MI0005562	UGAACG	22	GUGAACGGGCGCCAUCCCGAGG	MIMAT0004951	GTGAACGGGCGCCATCCCGAGGCT	No			1		1	2	4	2	3	3	7	6	13	16.5	0.787879	0.0198039	0.855303
hsa-miR-425-5p	5p	hsa-mir-425	MI0001448	AUGACA	23	AAUGACACGAUCACUCCCGUUGA	MIMAT0003393	AATGACACGATCACTCCCGTTGAGT	No	11	16	21	23	88	60	119	96	269	320	480	468	304.5	484	0.629132	0.0206416	0.855303
hsa-miR-425-3p	3p	hsa-mir-425	MI0001448	UCGGGA	22	AUCGGGAAUGUCGUGUCCGCCC	MIMAT0001343	CATCGGGAATGTCGTGTCCGCT	No	3	2	3	2	13	17	20	18	71	76	96	92	83.5	104	0.802885	0.0235327	0.855303
hsa-miR-32-5p	5p	hsa-mir-32	MI0000090	AUUGCA	22	UAUUGCACAUUACUAAGUUGCA	MIMAT0000090	TATTGCACATTACTAAGTTGCA	Yes	50	48	82	63	50	48	82	63	79	84	143	127	91.5	145	0.631034	0.0236755	0.855303
hsa-miR-624-5p	5p	hsa-mir-624	MI0003638	AGUACC	22	UAGUACCAGUACCUUGUGUUCA	MIMAT0003293	TAGTACCAGTACCTTGTGTTC	No			1	1	1	1	2	4	2	1	5	6	11.5	15.5	0.741935	0.0298575	0.855303
hsa-miR-99a-3p	3p	hsa-mir-99a	MI0000101	AAGCUC	22	CAAGCUCGCUUCUAUGGGUCUG	MIMAT0004511	CAAGCTCGCTTCTATGGGTCTGT	No	1		1		11	9	11	17	23	25	31	33	34	42	0.809524	0.0298575	0.855303
hsa-let-7d-3p	3p	hsa-let-7d	MI0000065	UAUACG	22	CUAUACGACCUGCUGCCUUUCU	MIMAT0004484	CTATACGACCTGCTGCCTTTCT	Yes	182	175	159	130	182	175	159	130	371	371	322	300	381	321	1.18692	0.0320062	0.855303
hsa-miR-101-3p	3p	hsa-mir-101-1	MI0000103	ACAGUA	21	UACAGUACUGUGAUAACUGAA	MIMAT0000099	TACAGTACTGTGATAACTGAAG	No	131	147	168	178	247	291	301	331	1703	1723	1963	2082	1723	2032.5	0.847724	0.0359647	0.855303
hsa-miR-novel-chr9_46443	3p	hsa-mir-novel-chr9_46443	MYNO1	ACAGUA	22	UACAGUACUGUGAUAACUGAAG	hsa-miR-novel-chr9_46443	TACAGTACTGTGATAACTGAAG	Yes	247	291	301	331	247	291	301	331	1837	1874	2110	2228	1865.5	2179	0.856127	0.0367686	0.855303
hsa-miR-140-3p	3p	hsa-mir-140	MI0000456	ACCACA	21	UACCACAGGGUAGAACCACGG	MIMAT0004597	TACCACAGGGTAGAACCACGGA	No	196	194	215	237	601	705	757	1003	2998	3168	3740	4002	3093	3881	0.79696	0.0371007	0.855303
hsa-miR-10a-5p	5p	hsa-mir-10a	MI0000266	ACCCUG	23	UACCCUGUAGAUCCGAAUUUGUG	MIMAT0000253	TACCCTGTAGATCCGAATTTGT	No	1552	2022	1419	1601	5947	5957	4926	4065	16923	17770	13872	12423	17356.5	13157.5	1.31913	0.0376984	0.855303
hsa-miR-7-1-3p	3p	hsa-mir-7-1	MI0000263	AACAAA	22	CAACAAAUCACAGUCUGCCAUA	MIMAT0004553	CAACAAATCACAGTCTGCCATA	Yes	2	3	3	3	2	3	3	3	5	5	8	7	15	17.5	0.857143	0.0377496	0.855303
hsa-miR-30c-5p	5p	hsa-mir-30c-1	MI0000736	GUAAAC	23	UGUAAACAUCCUACACUCUCAGC	MIMAT0000244	TGTAAACATCCTACACTCTCAGC	Yes	982	974	767	671	982	974	767	671	2842	2845	2260	1968	2853.5	2124	1.34346	0.0378022	0.855303
hsa-miR-574-3p	3p	hsa-mir-574	MI0003581	ACGCUC	22	CACGCUCAUGCACACACCCACA	MIMAT0003239	CACGCTCATGCACACACCCACA	Yes	175	199	212	221	175	199	212	221	295	310	337	337	312.5	347	0.900576	0.0441526	0.855303
hsa-miR-487b-3p	3p	hsa-mir-487b	MI0003530	AUCGUA	22	AAUCGUACAGGGUCAUCCACUU	MIMAT0003180	AATCGTACAGGGTCATCCACTT	Yes	2	5	9	7	2	5	9	7	11	10	29	22	20.5	35.5	0.577465	0.0513167	0.855303
hsa-miR-142-3p	3p	hsa-mir-142	MI0000458	GUAGUG	23	UGUAGUGUUUCCUACUUUAUGGA	MIMAT0000434	GTAGTGTTTCCTACTTTATGGA	No	13	17	29	27	20	23	42	43	72	80	191	146	86	178.5	0.481793	0.0559627	0.855303
hsa-miR-106b-5p	5p	hsa-mir-106b	MI0000734	AAAGUG	21	UAAAGUGCUGACAGUGCAGAU	MIMAT0000680	TAAAGTGCTGACAGTGCAGA	No	33	43	60	61	24	60	91	130	122	185	290	339	163.5	324.5	0.503852	0.0562986	0.855303
hsa-miR-335-3p	3p	hsa-mir-335	MI0000816	UUUUCA	22	UUUUUCAUUAUUGCUCCUGACC	MIMAT0004703	TTTTTCATTATTGCTCCTGACC	Yes	908	1062	680	606	908	1062	680	606	1277	1437	993	838	1367	925.5	1.47704	0.0581509	0.855303
hsa-let-7b-3p	3p	hsa-let-7b	MI0000063	UAUACA	22	CUAUACAACCUACUGCCUUCCC	MIMAT0004482	CTATACAACCTACTGCCTTCCT	No	14	12	11	7	68	67	64	51	155	156	128	109	165.5	128.5	1.28794	0.0601991	0.855303
hsa-miR-145-3p	3p	hsa-mir-145	MI0000461	GAUUCC	22	GGAUUCCUGGAAAUACUGUUCU	MIMAT0004601	ATTCCTGGAAATACTGTTCT	No	151	269	189	200	413	403	334	323	1803	1853	1624	1493	1838	1568.5	1.17182	0.0614982	0.855303
hsa-miR-3158-3p	3p	hsa-mir-3158-1	MI0014186	AGGGCU	22	AAGGGCUUCCUCUCUGCAGGAC	MIMAT0015032	AAGGGCTTCCTCTCTGCAGGA	No		1	1	1	10	19	28	30	12	22	35	36	27	45.5	0.593407	0.0665015	0.855303
hsa-miR-30c-1-3p	3p	hsa-mir-30c-1	MI0000736	UGGGAG	22	CUGGGAGAGGGUUGUUUACUCC	MIMAT0004674	CTGGGAGAGGGTTGTTTACTCT	No	1	2	3	2	2	3	3	4	5	7	12	10	16	21	0.761905	0.0715233	0.855303
hsa-miR-590-3p	3p	hsa-mir-590	MI0003602	AAUUUU	21	UAAUUUUAUGUAUAAGCUAGU	MIMAT0004801	TAATTTTATGTATAAGCTAGT	Yes	4	5	7	4	4	5	7	4	9	11	16	14	20	25	0.8	0.0715233	0.855303
hsa-miR-454-3p	3p	hsa-mir-454	MI0003820	AGUGCA	23	UAGUGCAAUAUUGCUUAUAGGGU	MIMAT0003885	TAGTGCAATATTGCTTATAGGGT	Yes	24	44	64	68	24	44	64	68	44	77	115	121	70.5	128	0.550781	0.0755519	0.855303
hsa-miR-382-3p	3p	hsa-mir-382	MI0000790	AUCAUU	21	AAUCAUUCACGGACAACACUU	MIMAT0022697	AATCATTCACGGACAACACTTT	No	7	6	11	10	5	6	15	10	15	14	34	25	24.5	39.5	0.620253	0.080291	0.855303
hsa-miR-125b-5p	5p	hsa-mir-125b-1	MI0000446	CCCUGA	22	UCCCUGAGACCCUAACUUGUGA	MIMAT0000423	TCCCTGAGACCCTAACTTGTG	No	413	455	359	394	595	632	570	423	2369	2489	2017	1690	2439	1863.5	1.30883	0.0806577	0.855303
hsa-miR-15a-5p	5p	hsa-mir-15a	MI0000069	AGCAGC	22	UAGCAGCACAUAAUGGUUUGUG	MIMAT0000068	TAGCAGCACATAATGGTTTGT	No	3	4	4	6	29	24	46	49	76	93	135	174	94.5	164.5	0.574468	0.0812509	0.855303
hsa-miR-15b-3p	3p	hsa-mir-15b	MI0000438	GAAUCA	22	CGAAUCAUUAUUUGCUGCUCUA	MIMAT0004586	CGAATCATTATTTGCTGCT	No	5	5	10	5	23	63	97	117	59	125	207	195	102	211	0.483412	0.0830618	0.855303
hsa-let-7i-5p	5p	hsa-let-7i	MI0000434	GAGGUA	22	UGAGGUAGUAGUUUGUGCUGUU	MIMAT0000415	TGAGGTAGTAGTTTGTGCTGTT	Yes	11203	13910	18151	17589	11203	13910	18151	17589	19642	24733	32022	29909	22197.5	30975.5	0.716615	0.0860454	0.855303
hsa-miR-18a-5p	5p	hsa-mir-18a	MI0000072	AAGGUG	23	UAAGGUGCAUCUAGUGCAGAUAG	MIMAT0000072	TAAGGTGCATCTAGTGCAGATA	No	2	2	3	2	1	2	3	4	5	9	14	18	17	26	0.653846	0.0861885	0.855303
hsa-miR-154-5p	5p	hsa-mir-154	MI0000480	AGGUUA	22	UAGGUUAUCCGUGUUGCCUUCG	MIMAT0000452	TAGGTTATCCGTGTTGCCTTCG	Yes	2	4	7	5	2	4	7	5	3	5	8	7	14	17.5	0.8	0.0886776	0.855303
hsa-miR-493-3p	3p	hsa-mir-493	MI0003132	GAAGGU	22	UGAAGGUCUACUGUGUGCCAGG	MIMAT0003161	TGAAGGTCTACTGTGTGCCAGG	Yes	4	4	11	8	4	4	11	8	7	8	34	21	17.5	37.5	0.466667	0.0918468	0.855303
hsa-miR-185-3p	3p	hsa-mir-185	MI0000482	GGGGCU	22	AGGGGCUGGCUUUCCUCUGGUC	MIMAT0004611	AGGGGCTGGCTTTCCTCTGGT	No			1	1	7	10	14	13	17	22	36	29	29.5	42.5	0.694118	0.0942471	0.855303
hsa-miR-103a-2-5p	5p	hsa-mir-103a-2	MI0000108	GCUUCU	23	AGCUUCUUUACAGUGCUGCCUUG	MIMAT0009196	AGCTTCTTTACAGTGCTGCCTTG	Yes	1		1	1	1		1	1	1	1	3	2	11	12.5	0.88	0.095466	0.855303
hsa-miR-1468-5p	5p	hsa-mir-1468	MI0003782	UCCGUU	21	CUCCGUUUGCCUGUUUCGCUG	MIMAT0006789	CTCCGTTTGCCTGTTTCGCTGA	No	1	1		1		1	2	1	2	2	4	3	12	13.5	0.888889	0.095466	0.855303
hsa-miR-154-3p	3p	hsa-mir-154	MI0000480	AUCAUA	22	AAUCAUACACGGUUGACCUAUU	MIMAT0000453	AATCATACACGGTTGACCTATT	Yes			1	2			1	2			1	2	10	11.5	0.869565	0.095466	0.855303
hsa-miR-26b-3p	3p	hsa-mir-26b	MI0000084	CUGUUC	22	CCUGUUCUCCAUUACUUGGCUC	MIMAT0004500	CCTGTTCTCCATTACTTGGCT	No	2	1	1	1	5	5	5	6	12	13	11	11	22.5	21	1.07143	0.095466	0.855303
hsa-miR-31-5p	5p	hsa-mir-31	MI0000089	GGCAAG	21	AGGCAAGAUGCUGGCAUAGCU	MIMAT0000089	AGGCAAGATGTTGGCATAGCTG	No	1		2	1			1		1	1	11	6	11	18.5	0.594595	0.095466	0.855303
hsa-miR-330-5p	5p	hsa-mir-330	MI0000803	CUCUGG	22	UCUCUGGGCCUGUGUCUUAGGC	MIMAT0004693	TCTCTGGGCCTGTGTCTTAGG	No	2	2	2	2	6	5	7	6	16	15	17	17	25.5	27	0.944444	0.095466	0.855303
hsa-miR-454-5p	5p	hsa-mir-454	MI0003820	CCCUAU	22	ACCCUAUCAAUAUUGUCUCUGC	MIMAT0003884	ACCCTATCAATATTGTCTCTG	No			1	1		1	1	1	1	1	2	3	11	12.5	0.88	0.095466	0.855303
hsa-miR-548ae-5p	5p	hsa-mir-548ae-2	MI0016780	AAAGUA	20	AAAAGUAAUUGUGGUUUUUG	MIMAT0032115	AAAAGTAATTGTGGTTTTTG	Yes		1	1	1		1	1	1		1	2	2	10.5	12	0.875	0.095466	0.855303
hsa-miR-548e-3p	3p	hsa-mir-548e	MI0006344	AAAACU	22	AAAAACUGAGACUACUUUUGCA	MIMAT0005874	AAAAACTGAGACTACTTTTGCA	Yes	2	4	4	4	2	4	4	4	9	9	11	10	19	20.5	0.926829	0.095466	0.855303
hsa-miR-2355-3p	3p	hsa-mir-2355	MI0015873	UUGUCC	22	AUUGUCCUUGCUGUUUGGAGAU	MIMAT0017950	TGTCCTTGCTGTTTGGAGATA	No			1		1		1	1	1		3	2	10.5	12.5	0.84	0.105573	0.855303
hsa-miR-29b-2-5p	5p	hsa-mir-29b-2	MI0000107	UGGUUU	22	CUGGUUUCACAUGGUGGCUUAG	MIMAT0004515	CTGGTTTCACATGGTGGCTTAGA	No	1		1		7	8	6	7	13	14	12	11	23.5	21.5	1.09302	0.105573	0.855303
hsa-miR-3688-3p	3p	hsa-mir-3688-1	MI0016089	AUGGAA	22	UAUGGAAAGACUUUGCCACUCU	MIMAT0018116	TATGGAAAGACTTTGCCACT	No		1	1	1	1	1	2	2	1	2	4	3	11.5	13.5	0.851852	0.105573	0.855303
hsa-miR-618	5p	hsa-mir-618	MI0003632	AACUCU	23	AAACUCUACUUGUCCUUCUGAGU	MIMAT0003287	AAACTCTACTTGTCCTTCTGAGT	Yes	8	10	7	7	8	10	7	7	12	13	10	11	22.5	20.5	1.09756	0.105573	0.855303
hsa-miR-181a-5p	5p	hsa-mir-181a-1	MI0000289	ACAUUC	23	AACAUUCAACGCUGUCGGUGAGU	MIMAT0000256	AACATTCAACGCTGTCGGTGAGT	Yes	402	350	435	403	402	350	435	403	1240	1239	1386	1309	1249.5	1357.5	0.920442	0.107072	0.855303
hsa-miR-324-3p	3p	hsa-mir-324	MI0000813	CUGCCC	20	ACUGCCCCAGGUGCUGCUGG	MIMAT0000762	ACTGCCCCAGGTGCTGCTGGT	No			1		9	11	11	14	18	20	24	29	29	36.5	0.794521	0.108343	0.855303
hsa-miR-576-5p	5p	hsa-mir-576	MI0003583	UUCUAA	22	AUUCUAAUUUCUCCACGUCUUU	MIMAT0003241	ATTCTAATTTCTCCACGTCT	No	3	8	9	7	2	4	10	10	11	21	32	29	26	40.5	0.641975	0.108852	0.855303
hsa-miR-148a-3p	3p	hsa-mir-148a	MI0000253	CAGUGC	22	UCAGUGCACUACAGAACUUUGU	MIMAT0000243	TCAGTGCACTACAGAACTTTGT	Yes	57523	63434	52891	51082	57523	63434	52891	51082	78796	86950	72452	67924	82883	70198	1.1807	0.112752	0.855303
hsa-miR-576-3p	3p	hsa-mir-576	MI0003583	AGAUGU	22	AAGAUGUGGAAAAAUUGGAAUC	MIMAT0004796	AAGATGTGGAAAAATTGGAAT	No	2	3	4	5	4	9	12	9	14	23	32	30	28.5	41	0.695122	0.113341	0.855303
hsa-miR-144-3p	3p	hsa-mir-144	MI0000460	ACAGUA	20	UACAGUAUAGAUGAUGUACU	MIMAT0000436	TACAGTATAGATGATGTACT	Yes	99	253	353	424	99	253	353	424	176	459	667	789	327.5	738	0.443767	0.116738	0.855303
hsa-miR-3909	3p	hsa-mir-3909	MI0016413	GUCCUC	22	UGUCCUCUAGGGCCUGCAGUCU	MIMAT0018183	TGTCCTCTAGGGCCTGCAGTCT	Yes	13	12	9	6	13	12	9	6	26	25	19	11	35.5	25	1.42	0.121177	0.855303
hsa-miR-328-3p	3p	hsa-mir-328	MI0000804	UGGCCC	22	CUGGCCCUCUCUGCCCUUCCGU	MIMAT0000752	CTGGCCCTCTCTGCCCTTCCGT	Yes	294	233	196	145	294	233	196	145	592	481	395	300	546.5	357.5	1.52867	0.122533	0.855303
hsa-miR-379-5p	5p	hsa-mir-379	MI0000787	GGUAGA	21	UGGUAGACUAUGGAACGUAGG	MIMAT0000733	TGGTAGACTATGGAACGTAGG	Yes	45	60	125	89	45	60	125	89	97	141	270	194	129	242	0.533058	0.12361	0.855303
hsa-miR-574-5p	5p	hsa-mir-574	MI0003581	GAGUGU	23	UGAGUGUGUGUGUGUGAGUGUGU	MIMAT0004795	TGAGTGTGTGTGTGTGAGTGTGT	Yes	15	17	27	19	15	17	27	19	43	47	83	62	55	82.5	0.666667	0.123666	0.855303
hsa-miR-411-5p	5p	hsa-mir-411	MI0003675	AGUAGA	21	UAGUAGACCGUAUAGCGUACG	MIMAT0003329	TAGTAGACCGTATAGCGTACG	Yes	17	16	30	25	17	16	30	25	55	76	123	96	75.5	119.5	0.631799	0.123673	0.855303
hsa-miR-novel-chr11_3563	5p	hsa-mir-novel-chr11_3563	MYNO347	UGUAUG	22	CUGUAUGCCCUCACCGCUCAGC	hsa-miR-novel-chr11_3563	CTGTATGCCCTCACCGCTCAGC	Yes	2	3	5	4	2	3	5	4	7	6	12	9	16.5	20.5	0.804878	0.127128	0.855303
hsa-miR-337-3p	3p	hsa-mir-337	MI0000806	UCCUAU	22	CUCCUAUAUGAUGCCUUUCUUC	MIMAT0000754	TCCTATATGATGCCTTTCTTC	No	2	2	4	2	3	3	8	6	6	10	20	14	18	27	0.666667	0.129937	0.855303
hsa-miR-432-5p	5p	hsa-mir-432	MI0003133	CUUGGA	23	UCUUGGAGUAGGUCAUUGGGUGG	MIMAT0002814	TCTTGGAGTAGGTCATTGGGT	No	1	1	4	3	3	2	8	4	9	8	33	19	18.5	36	0.513889	0.130149	0.855303
hsa-miR-483-5p	5p	hsa-mir-483	MI0002467	AGACGG	22	AAGACGGGAGGAAAGAAGGGAG	MIMAT0004761	AAGACGGGAGGAAAGAAGGGAG	Yes	1	2	5	3	1	2	5	3	3	5	23	12	14	27.5	0.509091	0.137076	0.855303
hsa-miR-142-5p	5p	hsa-mir-142	MI0000458	AUAAAG	21	CAUAAAGUAGAAAGCACUACU	MIMAT0000433	CCCATAAAGTAGAAAGCACT	No	17	24	38	32	399	821	984	1066	713	1342	1768	1788	1037.5	1788	0.580257	0.139836	0.855303
hsa-miR-331-5p	5p	hsa-mir-331	MI0000812	UAGGUA	22	CUAGGUAUGGUCCCAGGGAUCC	MIMAT0004700	CTAGGTATGGTCCCAGGGATC	No	1				2	2	4	4	11	8	16	13	19.5	24.5	0.795918	0.142507	0.855303
hsa-miR-3613-5p	5p	hsa-mir-3613	MI0016003	GUUGUA	22	UGUUGUACUUUUUUUUUUGUUC	MIMAT0017990	TGTTGTACTTTTTTTTTTGTTC	Yes	47	57	59	65	47	57	59	65	114	137	155	151	135.5	163	0.831288	0.142611	0.855303
hsa-miR-372-3p	3p	hsa-mir-372	MI0000780	AAGUGC	23	AAAGUGCUGCGACAUUUGAGCGU	MIMAT0000724	AAAGTGCTGCGACATTTGAGCGT	Yes	2	2	5	3	2	2	5	3	4	4	9	6	14	17.5	0.8	0.144814	0.855303
hsa-miR-127-5p	5p	hsa-mir-127	MI0000472	UGAAGC	22	CUGAAGCUCAGAGGGCUCUGAU	MIMAT0004604	CTGAAGCTCAGAGGGCTCTGATT	No	1	2	5	2	4	4	10	7	20	19	51	32	29.5	51.5	0.572816	0.146877	0.855303
hsa-miR-144-5p	5p	hsa-mir-144	MI0000460	GAUAUC	22	GGAUAUCAUCAUAUACUGUAAG	MIMAT0004600	GGATATCATCATATACTGTAAGT	No	40	121	146	177	92	214	301	280	230	609	838	880	429.5	869	0.494246	0.147626	0.855303
hsa-miR-654-5p	5p	hsa-mir-654	MI0003676	GGUGGG	22	UGGUGGGCCGCAGAACAUGUGC	MIMAT0003330	TGGTGGGCCGCAGAACATGTGC	Yes	1	2	7	4	1	2	7	4	4	5	21	11	14.5	26	0.557692	0.149314	0.855303
hsa-miR-493-5p	5p	hsa-mir-493	MI0003132	UGUACA	22	UUGUACAUGGUAGGCUUUCAUU	MIMAT0002813	TTGTACATGGTAGGCTTTCATT	Yes	6	10	37	17	6	10	37	17	10	12	50	26	21	48	0.4375	0.154182	0.855303
hsa-miR-299-5p	5p	hsa-mir-299	MI0000744	GGUUUA	22	UGGUUUACCGUCCCACAUACAU	MIMAT0002890	TGGTTTACCGTCCCACATACAT	Yes		1	1			1	1			2	3	4	11	13.5	0.814815	0.154846	0.855303
hsa-miR-582-5p	5p	hsa-mir-582	MI0003589	UACAGU	23	UUACAGUUGUUCAACCAGUUACU	MIMAT0003247	TTACAGTTGTTCAACCAGTTACT	Yes	5	3	4	6	5	3	4	6	8	4	12	10	16	21	0.761905	0.154846	0.855303
hsa-miR-641	5p	hsa-mir-641	MI0003656	AAGACA	24	AAAGACAUAGGAUAGAGUCACCUC	MIMAT0003311	AAAGACATAGGATAGAGTCACCT	No		1	1	1	1	1	1	1	1	3	5	4	12	14.5	0.827586	0.154846	0.855303
hsa-miR-16-5p	5p	hsa-mir-16-1	MI0000070	AGCAGC	22	UAGCAGCACGUAAAUAUUGGCG	MIMAT0000069	TAGCAGCACGTAAATATTGGCG	Yes	146	278	421	552	146	278	421	552	486	976	1227	1614	741	1430.5	0.518001	0.157858	0.855303
hsa-miR-139-5p	5p	hsa-mir-139	MI0000261	CUACAG	23	UCUACAGUGCACGUGUCUCCAGU	MIMAT0000250	TCTACAGTGCACGTGTCTCCAGT	Yes	1326	1631	1050	1373	1326	1631	1050	1373	2559	3029	1926	2317	2804	2131.5	1.31551	0.158814	0.855303
hsa-miR-30e-5p	5p	hsa-mir-30e	MI0000749	GUAAAC	22	UGUAAACAUCCUUGACUGGAAG	MIMAT0000692	TGTAAACATCCTTGACTGGAAGCT	No	205	119	226	201	377	429	411	454	1193	1087	1303	1243	1150	1283	0.896337	0.160628	0.855303
hsa-miR-651-5p	5p	hsa-mir-651	MI0003666	UUAGGA	22	UUUAGGAUAAGCUUGACUUUUG	MIMAT0003321	TTTAGGATAAGCTTGACTTTTG	Yes	9	9	11	12	9	9	11	12	19	18	21	25	28.5	33	0.863636	0.160746	0.855303
hsa-miR-136-3p	3p	hsa-mir-136	MI0000475	AUCAUC	22	CAUCAUCGUCUCAAAUGAGUCU	MIMAT0004606	CATCATCGTCTCAAATGAGTCT	Yes	20	17	52	32	20	17	52	32	41	31	97	59	46	88	0.522727	0.165983	0.855303
hsa-miR-1255a	5p	hsa-mir-1255a	MI0006389	GGAUGA	23	AGGAUGAGCAAAGAAAGUAGAUU	MIMAT0005906	AGGATGAGCAAAGAAAGTAGATT	Yes	1	2	3	2	1	2	3	2	2	4	7	5	13	16	0.8125	0.16795	0.855303
hsa-miR-410-3p	3p	hsa-mir-410	MI0002465	AUAUAA	21	AAUAUAACACAGAUGGCCUGU	MIMAT0002171	AATATAACACAGATGGCCTGT	Yes	3	1	6	3	3	1	6	3	3	1	6	4	12	15	0.8	0.16795	0.855303
hsa-miR-185-5p	5p	hsa-mir-185	MI0000482	GGAGAG	22	UGGAGAGAAAGGCAGUUCCUGA	MIMAT0000455	TGGAGAGAAAGGCAGTTCCTGA	Yes	260	579	771	782	260	579	771	782	487	1063	1365	1400	785	1392.5	0.563734	0.169875	0.855303
hsa-miR-134-5p	5p	hsa-mir-134	MI0000474	GUGACU	22	UGUGACUGGUUGACCAGAGGGG	MIMAT0000447	TGTGACTGGTTGACCAGAGGGG	Yes	7	7	18	10	7	7	18	10	37	28	67	46	42.5	66.5	0.639098	0.170439	0.855303
hsa-miR-365a-5p	5p	hsa-mir-365a	MI0000767	GGGACU	23	AGGGACUUUUGGGGGCAGAUGUG	MIMAT0009199	AGGGACTTTTGGGGGCAGATGTGT	No	4	7	8	10	5	9	10	13	16	25	29	37	30.5	43	0.709302	0.173525	0.855303
hsa-miR-494-3p	3p	hsa-mir-494	MI0003134	GAAACA	22	UGAAACAUACACGGGAAACCUC	MIMAT0002816	TGAAACATACACGGGAAACCTCT	No	1				13	21	28	27	18	29	36	34	33.5	45	0.744444	0.175939	0.855303
hsa-miR-181a-2-3p	3p	hsa-mir-181a-2	MI0000269	CCACUG	22	ACCACUGACCGUUGACUGUACC	MIMAT0004558	ACCACTGACCGTTGACTGTACT	No	17	23	15	18	23	29	13	14	74	92	56	67	93	71.5	1.3007	0.178377	0.855303
hsa-miR-200c-3p	3p	hsa-mir-200c	MI0000650	AAUACU	23	UAAUACUGCCGGGUAAUGAUGGA	MIMAT0000617	TAATACTGCCGGGTAATGATGGA	Yes	4	5	5	6	4	5	5	6	5	7	8	8	16	18	0.888889	0.183503	0.855303
hsa-miR-299-3p	3p	hsa-mir-299	MI0000744	AUGUGG	22	UAUGUGGGAUGGUAAACCGCUU	MIMAT0000687	TATGTGGGATGGTAAACCGCTT	Yes		1	2	1		1	2	1	1	1	4	2	11	13	0.846154	0.183503	0.855303
hsa-miR-329-3p	3p	hsa-mir-329-1	MI0001725	ACACAC	22	AACACACCUGGUUAACCUCUUU	MIMAT0001629	AACACACCTGGTTAACCTCTTT	Yes	1	2	3	1	1	2	3	1	3	3	9	5	13	17	0.764706	0.183503	0.855303
hsa-miR-375	3p	hsa-mir-375	MI0000783	UUGUUC	22	UUUGUUCGUUCGGCUCGCGUGA	MIMAT0000728	TTTGTTCGTTCGGCTCGCGTGA	Yes	2	2	1	1	2	2	1	1	4	4	3	1	14	12	1.16667	0.183503	0.855303
hsa-miR-431-5p	5p	hsa-mir-431	MI0001721	GUCUUG	21	UGUCUUGCAGGCCGUCAUGCA	MIMAT0001625	TGTCTTGCAGGCCGTCATGCA	Yes		1	5	2		1	5	2	1	1	10	4	11	17	0.647059	0.183503	0.855303
hsa-miR-4662a-5p	5p	hsa-mir-4662a	MI0017290	UAGCCA	22	UUAGCCAAUUGUCCAUCUUUAG	MIMAT0019731	TTAGCCAATTGTCCATCTTTAG	Yes	1	1			1	1			3	1			12	10	1.2	0.183503	0.855303
hsa-miR-628-3p	3p	hsa-mir-628	MI0003642	CUAGUA	21	UCUAGUAAGAGUGGCAGUCGA	MIMAT0003297	TCTAGTAAGAGTGGCAGTCGAAGT	No			1				1				3	1	10	12	0.833333	0.183503	0.855303
hsa-miR-877-3p	3p	hsa-mir-877	MI0005561	CCUCUU	21	UCCUCUUCUCCCUCCUCCCAG	MIMAT0004950	TCCTCTTCTCCCTCCTCCCAGT	No	1				3	2	2	2	5	3	2	2	14	12	1.16667	0.183503	0.855303
hsa-miR-370-3p	3p	hsa-mir-370	MI0000778	CCUGCU	22	GCCUGCUGGGGUGGAACCUGGU	MIMAT0000722	GCCTGCTGGGGTGGAACCTGGT	Yes	44	63	135	81	44	63	135	81	63	101	206	128	92	177	0.519774	0.189151	0.855303
hsa-miR-548k	5p	hsa-mir-548k	MI0006354	AAAGUA	22	AAAAGUACUUGCGGAUUUUGCU	MIMAT0005882	AAAAGTACTTGCGGATTTTGCT	Yes	8	8	10	9	8	8	10	9	10	12	16	13	21	24.5	0.857143	0.19171	0.855303
hsa-miR-455-3p	3p	hsa-mir-455	MI0003513	CAGUCC	21	GCAGUCCAUGGGCAUAUACAC	MIMAT0004784	GCAGTCCATGGGCATATACACT	No	2	2	4	5	20	15	25	18	46	41	72	53	53.5	72.5	0.737931	0.192767	0.855303
hsa-miR-409-5p	5p	hsa-mir-409	MI0001735	GGUUAC	23	AGGUUACCCGAGCAACUUUGCAU	MIMAT0001638	AGGTTACCCGAGCAACTTTGCAT	Yes	4	4	11	6	4	4	11	6	19	16	44	26	27.5	45	0.611111	0.195136	0.855303
hsa-miR-484	5p	hsa-mir-484	MI0002468	CAGGCU	22	UCAGGCUCAGUCCCCUCCCGAU	MIMAT0002174	TCAGGCTCAGTCCCCTCCCGAT	Yes	126	126	97	71	126	126	97	71	333	354	316	264	353.5	300	1.17833	0.196623	0.855303
hsa-miR-625-3p	3p	hsa-mir-625	MI0003639	ACUAUA	22	GACUAUAGAACUUUCCCCCUCA	MIMAT0004808	GACTATAGAACTTTCCCCCTCA	Yes	5	6	6	8	5	6	6	8	22	24	26	32	33	39	0.846154	0.198216	0.855303
hsa-miR-423-5p	5p	hsa-mir-423	MI0001445	GAGGGG	23	UGAGGGGCAGAGAGCGAGACUUU	MIMAT0004748	TGAGGGGCAGAGAGCGAGACT	No	60	112	118	115	31	75	93	135	155	312	363	410	243.5	396.5	0.614124	0.202844	0.855303
hsa-miR-889-3p	3p	hsa-mir-889	MI0005540	UAAUAU	21	UUAAUAUCGGACAACCAUUGU	MIMAT0004921	TTAATATCGGACAACCATTGT	Yes	7	5	13	7	7	5	13	7	10	9	21	13	19.5	27	0.722222	0.203883	0.855303
hsa-miR-501-3p	3p	hsa-mir-501	MI0003185	AUGCAC	22	AAUGCACCCGGGCAAGGAUUCU	MIMAT0004774	AATGCACCCGGGCAAGGATTCT	Yes	27	22	32	20	27	22	32	20	48	52	65	55	60	70	0.857143	0.204443	0.855303
hsa-miR-502-3p	3p	hsa-mir-502	MI0003186	AUGCAC	22	AAUGCACCUGGGCAAGGAUUCA	MIMAT0004775	AATGCACCTGGGCAAGGATTCA	Yes	23	31	33	30	23	31	33	30	59	64	78	67	71.5	82.5	0.866667	0.210246	0.855303
hsa-miR-369-3p	3p	hsa-mir-369	MI0000777	AUAAUA	21	AAUAAUACAUGGUUGAUCUUU	MIMAT0000721	AATAATACATGGTTGATCTTT	Yes	11	13	31	19	11	13	31	19	15	17	40	23	26	41.5	0.626506	0.211836	0.855303
hsa-miR-125a-5p	5p	hsa-mir-125a	MI0000469	CCCUGA	24	UCCCUGAGACCCUUUAACCUGUGA	MIMAT0000443	TCCCTGAGACCCTTTAACCTGT	No	44	87	36	65	1515	1903	1077	1127	3768	5496	2876	3204	4642	3050	1.52197	0.211963	0.855303
hsa-miR-485-5p	5p	hsa-mir-485	MI0002469	GAGGCU	22	AGAGGCUGGCCGUGAUGAAUUC	MIMAT0002175	AGAGGCTGGCCGTGATGAATTCG	No		1	2	1	1	1	4	4	4	2	13	6	13	19.5	0.666667	0.216071	0.855303
hsa-miR-532-3p	3p	hsa-mir-532	MI0003205	CUCCCA	22	CCUCCCACACCCAAGGCUUGCA	MIMAT0004780	CCTCCCACACCCAAGGCTTGCA	Yes	11	12	15	10	11	12	15	10	29	27	38	31	38	44.5	0.853933	0.216071	0.855303
hsa-miR-340-3p	3p	hsa-mir-340	MI0000802	CCGUCU	22	UCCGUCUCAGUUACUUUAUAGC	MIMAT0000750	TCCGTCTCAGTTACTTTATAGC	Yes	31	21	20	13	31	21	20	13	123	91	83	52	117	77.5	1.50968	0.218205	0.855303
hsa-miR-15b-5p	5p	hsa-mir-15b	MI0000438	AGCAGC	22	UAGCAGCACAUCAUGGUUUACA	MIMAT0000417	TAGCAGCACATCATGGTTT	No	38	77	99	105	32	103	100	165	127	332	381	562	239.5	481.5	0.497404	0.218773	0.855303
hsa-miR-382-5p	5p	hsa-mir-382	MI0000790	AAGUUG	22	GAAGUUGUUCGUGGUGGAUUCG	MIMAT0000737	GAAGTTGTTCGTGGTGGATTCG	Yes	9	10	33	14	9	10	33	14	23	23	81	39	33	70	0.471429	0.220145	0.855303
hsa-miR-novel-chrX_49072	5p	hsa-mir-novel-chrX_49072	MYNO3	GUCAGU	22	UGUCAGUUUGUCAAAUACCCCA	hsa-miR-novel-chrX_49072	TGTCAGTTTGTCAAATACCCCA	Yes	13	15	44	22	13	15	44	22	35	54	131	70	54.5	110.5	0.493213	0.221697	0.855303
hsa-miR-223-3p	3p	hsa-mir-223	MI0000300	GUCAGU	22	UGUCAGUUUGUCAAAUACCCCA	MIMAT0000280	TGTCAGTTTGTCAAATACCCCA	Yes	13	15	44	22	13	15	44	22	35	54	132	70	54.5	111	0.490991	0.223528	0.855303
hsa-miR-214-3p	3p	hsa-mir-214	MI0000290	CAGCAG	22	ACAGCAGGCACAGACAGGCAGU	MIMAT0000271	ACAGCAGGCACAGACAGGCAGT	Yes	54	43	59	58	54	43	59	58	158	123	221	169	150.5	205	0.734146	0.224175	0.855303
hsa-miR-130a-3p	3p	hsa-mir-130a	MI0000448	AGUGCA	22	CAGUGCAAUGUUAAAAGGGCAU	MIMAT0000425	CAGTGCAATGTTAAAAGGGCATT	No	4	2	6	3	24	12	48	19	54	44	111	66	59	98.5	0.598985	0.228708	0.855303
hsa-miR-495-3p	3p	hsa-mir-495	MI0003135	AACAAA	22	AAACAAACAUGGUGCACUUCUU	MIMAT0002817	AAACAAACATGGTGCACTTCTT	Yes	9	9	30	16	9	9	30	16	18	17	65	30	27.5	57.5	0.478261	0.228738	0.855303
hsa-miR-25-3p	3p	hsa-mir-25	MI0000082	AUUGCA	22	CAUUGCACUUGUCUCGGUCUGA	MIMAT0000081	CATTGCACTTGTCTCGGTCTGA	Yes	2063	2737	3871	2875	2063	2737	3871	2875	3539	5200	6726	5519	4379.5	6132.5	0.714146	0.229842	0.855303
hsa-miR-10b-5p	5p	hsa-mir-10b	MI0000267	ACCCUG	23	UACCCUGUAGAACCGAAUUUGUG	MIMAT0000254	TACCCTGTAGAACCGAATTTGT	No	1763	3092	1894	2399	10600	12964	9576	8441	24503	31454	22577	21399	27988.5	21998	1.27232	0.231343	0.855303
hsa-miR-4433b-5p	5p	hsa-mir-4433b	MI0025511	UGUCCC	21	AUGUCCCACCCCCACUCCUGU	MIMAT0030413	ATGTCCCACCCCCACTCCTGTT	No			1	1	1	2	4	2	1	2	7	3	11.5	15	0.766667	0.23165	0.855303
hsa-miR-143-3p	3p	hsa-mir-143	MI0000459	GAGAUG	21	UGAGAUGAAGCACUGUAGCUC	MIMAT0000435	TGAGATGAAGCACTGTAGCTCT	No	37484	39713	22763	33855	62253	61925	37909	65739	200734	196946	115380	177452	198850	146426	1.35802	0.233842	0.855303
hsa-miR-199a-5p	5p	hsa-mir-199a-1	MI0000242	CCAGUG	23	CCCAGUGUUCAGACUACCUGUUC	MIMAT0000231	CCCAGTGTTCAGACTACCTGTTC	Yes	876	773	1116	1045	876	773	1116	1045	2037	1610	2430	2109	1833.5	2279.5	0.804343	0.236911	0.855303
hsa-miR-363-3p	3p	hsa-mir-363	MI0000764	AUUGCA	22	AAUUGCACGGUAUCCAUCUGUA	MIMAT0000707	AATTGCACGGTATCCATCTGTA	Yes	231	658	723	917	231	658	723	917	522	1403	1563	1975	972.5	1779	0.546655	0.239081	0.855303
hsa-miR-novel-chr7_42992	5p	hsa-mir-novel-chr7_42992	MYNO566	CGGCUG	21	UCGGCUGUGUAUCUCUGUGUC	hsa-miR-novel-chr7_42992	TCGGCTGTGTATCTCTGTGCC	No		1		1		1	4			3	10	4	11.5	17	0.676471	0.242729	0.855303
hsa-miR-127-3p	3p	hsa-mir-127	MI0000472	CGGAUC	22	UCGGAUCCGUCUGAGCUUGGCU	MIMAT0000446	TCGGATCCGTCTGAGCTTGGCTC	No	48	35	47	61	57	53	100	47	219	176	302	230	207.5	276	0.751812	0.243947	0.855303
hsa-miR-652-3p	3p	hsa-mir-652	MI0003667	AUGGCG	21	AAUGGCGCCACUAGGGUUGUG	MIMAT0003322	AATGGCGCCACTAGGGTTGTGT	No	69	70	111	98	283	254	355	268	557	509	764	592	543	688	0.789244	0.245865	0.855303
hsa-miR-93-5p	5p	hsa-mir-93	MI0000095	AAAGUG	23	CAAAGUGCUGUUCGUGCAGGUAG	MIMAT0000093	CAAAGTGCTGTTCGTGCAGGTAG	Yes	149	367	357	429	149	367	357	429	399	989	1068	1417	704	1252.5	0.562076	0.250668	0.855303
hsa-let-7b-5p	5p	hsa-let-7b	MI0000063	GAGGUA	22	UGAGGUAGUAGGUUGUGUGGUU	MIMAT0000063	TGAGGTAGTAGGTTGTGTGGTT	Yes	2350	3171	4627	3343	2350	3171	4627	3343	5213	7324	10425	7662	6278.5	9053.5	0.693489	0.251526	0.855303
hsa-miR-107	3p	hsa-mir-107	MI0000114	GCAGCA	23	AGCAGCAUUGUACAGGGCUAUCA	MIMAT0000104	AGCAGCATTGTACAGGGCTATA	No	10	6	14	9	26	54	45	64	93	159	166	221	136	203.5	0.668305	0.256703	0.855303
hsa-miR-381-3p	3p	hsa-mir-381	MI0000789	AUACAA	22	UAUACAAGGGCAAGCUCUCUGU	MIMAT0000736	TATACAAGGGCAAGCTCTCTGT	Yes	542	485	1135	670	542	485	1135	670	768	685	1650	932	736.5	1301	0.566103	0.25869	0.855303
hsa-miR-423-3p	3p	hsa-mir-423	MI0001445	GCUCGG	23	AGCUCGGUCUGAGGCCCCUCAGU	MIMAT0001340	AGCTCGGTCTGAGGCCCCTCAGT	Yes	861	1295	800	862	861	1295	800	862	2153	2843	2033	1871	2508	1962	1.27829	0.263297	0.855303
hsa-miR-30a-3p	3p	hsa-mir-30a	MI0000088	UUUCAG	22	CUUUCAGUCGGAUGUUUGCAGC	MIMAT0000088	CTTTCAGTCGGATGTTTGCAGT	No	163	239	169	171	248	314	208	207	1025	1350	924	949	1197.5	946.5	1.26519	0.263439	0.855303
hsa-miR-499a-5p	5p	hsa-mir-499a	MI0003183	UAAGAC	21	UUAAGACUUGCAGUGAUGUUU	MIMAT0002870	TTAAGACTTGCAGTGATGTT	No	11	13	8	12	15	10	10	14	37	33	23	32	45	37.5	1.2	0.267202	0.855303
hsa-miR-30b-5p	5p	hsa-mir-30b	MI0000441	GUAAAC	22	UGUAAACAUCCUACACUCAGCU	MIMAT0000420	TGTAAACATCCTACACTCAGCT	Yes	816	798	826	911	816	798	826	911	1357	1301	1363	1443	1339	1413	0.947629	0.268866	0.855303
hsa-miR-376a-3p	3p	hsa-mir-376a-1	MI0000784	UCAUAG	21	AUCAUAGAGGAAAAUCCACGU	MIMAT0000729	ATCATAGAGGAAAATCCACGT	Yes			3	1			3	1			5	1	10	13	0.769231	0.272393	0.855303
hsa-miR-758-3p	3p	hsa-mir-758	MI0003757	UUGUGA	22	UUUGUGACCUGGUCCACUAACC	MIMAT0003879	TTTGTGACCTGGTCCACTAACT	No	1	2	3	2	2	2	4	2	6	6	11	7	16	19	0.842105	0.272393	0.855303
hsa-miR-323a-3p	3p	hsa-mir-323a	MI0000807	ACAUUA	21	CACAUUACACGGUCGACCUCU	MIMAT0000755	CACATTACACGGTCGACCTCT	Yes	3	3	9	4	3	3	9	4	7	6	19	9	16.5	24	0.6875	0.274099	0.855303
hsa-miR-196a-5p	5p	hsa-mir-196a-1	MI0000238	AGGUAG	22	UAGGUAGUUUCAUGUUGUUGGG	MIMAT0000226	TAGGTAGTTTCATGTTGTTGGG	Yes	35	40	54	45	35	40	54	45	139	132	203	149	145.5	186	0.782258	0.275253	0.855303
hsa-miR-671-3p	3p	hsa-mir-671	MI0003760	CCGGUU	21	UCCGGUUCUCAGGGCUCCACC	MIMAT0004819	TCCGGTTCTCAGGGCTCCACT	No	6	3	3	2	6	5	2	2	23	11	10	5	27	17.5	1.54286	0.281354	0.855303
hsa-miR-192-5p	5p	hsa-mir-192	MI0000234	UGACCU	21	CUGACCUAUGAAUUGACAGCC	MIMAT0000222	CTGACCTATGAATTGACAGCT	No	41	63	78	80	43	67	80	78	253	459	475	563	366	529	0.691871	0.282842	0.855303
hsa-miR-17-5p	5p	hsa-mir-17	MI0000071	AAAGUG	23	CAAAGUGCUUACAGUGCAGGUAG	MIMAT0000070	CAAAGTGCTTACAGTGCAGGTAG	Yes	91	195	177	243	91	195	177	243	233	586	592	841	419.5	726.5	0.577426	0.291116	0.855303
hsa-miR-486-3p	3p	hsa-mir-486-1	MI0002470	GGGGCA	21	CGGGGCAGCUCAGUACAGGAU	MIMAT0004762	CGGGGCAGCTCAGTACAGGAT	Yes	1	3	4	3	1	3	4	3	4	7	10	7	15.5	18.5	0.837838	0.292893	0.855303
hsa-miR-1247-5p	5p	hsa-mir-1247	MI0006382	CCCGUC	22	ACCCGUCCCGUUCGUCCCCGGA	MIMAT0005899	ACCCGTCCCGTTCGTCCCCGGA	Yes	2	1		1	2	1		1	2	1		1	11.5	10.5	1.09524	0.292893	0.855303
hsa-miR-1255b-5p	5p	hsa-mir-1255b-1	MI0006435	GGAUGA	22	CGGAUGAGCAAAGAAAGUGGUU	MIMAT0005945	CGGATGAGCAAAGAAAGTGGTT	Yes		1	1	2		1	1	2		1	1	2	10.5	11.5	0.913043	0.292893	0.855303
hsa-miR-16-1-3p	3p	hsa-mir-16-1	MI0000070	CAGUAU	22	CCAGUAUUAACUGUGCUGCUGA	MIMAT0004489	CCAGTATTAACTGTGCTGCTGAA	No			1	1	1			1	1		1	2	10.5	11.5	0.913043	0.292893	0.855303
hsa-miR-302b-3p	3p	hsa-mir-302b	MI0000772	AAGUGC	23	UAAGUGCUUCCAUGUUUUAGUAG	MIMAT0000715	TAAGTGCTTCCATGTTTTAGTAG	Yes	1	1		1	1	1		1	1	2		1	11.5	10.5	1.09524	0.292893	0.855303
hsa-miR-362-3p	3p	hsa-mir-362	MI0000762	ACACAC	22	AACACACCUAUUCAAGGAUUCA	MIMAT0004683	AACACACCTATTCAAGGATTCA	Yes	1		2		1		2		1		2	1	10.5	11.5	0.913043	0.292893	0.855303
hsa-miR-377-3p	3p	hsa-mir-377	MI0000785	UCACAC	22	AUCACACAAAGGCAACUUUUGU	MIMAT0000730	ATCACACAAAGGCAACTTTTGT	Yes	1		1	2	1		1	2	1		1	2	10.5	11.5	0.913043	0.292893	0.855303
hsa-miR-627-3p	3p	hsa-mir-627	MI0003641	CUUUUC	20	UCUUUUCUUUGAGACUCACU	MIMAT0026623	TCTTTTCTTTGAGACTCACT	Yes	1		1	2	1		1	2	1		1	2	10.5	11.5	0.913043	0.292893	0.855303
hsa-miR-769-3p	3p	hsa-mir-769	MI0003834	UGGGAU	23	CUGGGAUCUCCGGGGUCUUGGUU	MIMAT0003887	TGGGATCTCCGGGGTCTTGGTT	No	1	1	1	1	1		1	1	2	1	2	3	11.5	12.5	0.92	0.292893	0.855303
hsa-miR-novel-chr1_22325	5p	hsa-mir-novel-chr1_22325	MYNO12	AUGGAG	21	UAUGGAGGUCUCUGUCUGGCU	hsa-miR-novel-chr1_22325	TATGGAGGTCTCTGTCTGGCT	Yes	1	2	3	3	1	2	3	3	6	13	13	19	19.5	26	0.75	0.293937	0.855303
hsa-let-7d-5p	5p	hsa-let-7d	MI0000065	GAGGUA	22	AGAGGUAGUAGGUUGCAUAGUU	MIMAT0000065	AGAGGTAGTAGGTTGCATAGTT	Yes	263	431	482	411	263	431	482	411	574	947	1137	962	770.5	1059.5	0.72723	0.295746	0.855303
hsa-miR-374b-3p	3p	hsa-mir-374b	MI0005566	UUAGCA	22	CUUAGCAGGUUGUAUUAUCAUU	MIMAT0004956	CTTAGCAGGTTGTATTATCATT	Yes	8	8	12	7	8	8	12	7	9	9	15	10	19	22.5	0.844444	0.296474	0.855303
hsa-miR-655-3p	3p	hsa-mir-655	MI0003677	UAAUAC	22	AUAAUACAUGGUUAACCUCUUU	MIMAT0003331	ATAATACATGGTTAACCTCTTT	Yes	4	3	6	4	4	3	6	4	6	3	10	6	14.5	18	0.805556	0.296474	0.855303
hsa-miR-675-5p	5p	hsa-mir-675	MI0005416	GGUGCG	23	UGGUGCGGAGAGGGCCCACAGUG	MIMAT0004284	TGGTGCGGAGAGGGCCCACAGTGT	No	1	1	1	1	1	3	3	2	2	6	9	6	14	17.5	0.8	0.296474	0.855303
hsa-let-7c-3p	3p	hsa-let-7c	MI0000064	UGUACA	22	CUGUACAACCUUCUAGCUUUCC	MIMAT0026472	CTGTACAACCTTCTAGCTTTCC	Yes	5	6	4	4	5	6	4	4	20	15	15	8	27.5	21.5	1.27907	0.297753	0.855303
hsa-miR-novel-chr7_43986	3p	hsa-mir-novel-chr7_43986	MYNO6	CCCACU	23	CCCCACUGCUUCACUUGACUAGU	hsa-miR-novel-chr7_43986	TCCCACTGCTTCACTTGACTAGT	No	1				58	47	34	34	397	167	127	116	292	131.5	2.22053	0.297986	0.855303
hsa-miR-374b-5p	5p	hsa-mir-374b	MI0005566	UAUAAU	22	AUAUAAUACAACCUGCUAAGUG	MIMAT0004955	ATATAATACAACCTGCTAAGT	No	72	88	92	97	315	253	387	294	578	501	734	582	549.5	668	0.822605	0.298789	0.855303
hsa-miR-1285-3p	3p	hsa-mir-1285-1	MI0006346	CUGGGC	22	UCUGGGCAACAAAGUGAGACCU	MIMAT0005876	TCTGGGCAACAAAGTGAGA	No		1	1	1		1		1		2	2	5	11	13.5	0.814815	0.29986	0.855303
hsa-miR-518e-3p	3p	hsa-mir-518e	MI0003169	AAGCGC	21	AAAGCGCUUCCCUUCAGAGUG	MIMAT0002861	AAAGCGCTTCCCTTCAGAGT	No			1	1	2		1	1	3		5	3	11.5	14	0.821429	0.29986	0.855303
hsa-miR-503-5p	5p	hsa-mir-503	MI0003188	AGCAGC	23	UAGCAGCGGGAACAGUUCUGCAG	MIMAT0002874	TAGCAGCGGGAACAGTTCTGA	No		1	1	1	1	5	5	6	5	15	16	18	20	27	0.740741	0.303474	0.855303
hsa-miR-584-5p	5p	hsa-mir-584	MI0003591	UAUGGU	22	UUAUGGUUUGCCUGGGACUGAG	MIMAT0003249	TTATGGTTTGCCTGGGACTGA	No		2	2	2	10	21	30	23	33	73	91	74	63	92.5	0.681081	0.30751	0.855303
hsa-miR-451a	5p	hsa-mir-451a	MI0001729	AACCGU	22	AAACCGUUACCAUUACUGAGUU	MIMAT0001631	AAACCGTTACCATTACTGAGT	No	1699	4513	5752	12615	17081	60143	54644	112936	27123	91608	88679	173803	59375.5	131251	0.452381	0.310554	0.855303
hsa-let-7g-3p	3p	hsa-let-7g	MI0000433	UGUACA	21	CUGUACAGGCCACUGCCUUGC	MIMAT0004584	CTGTACAGGCCACTGCCTTGC	Yes	1		1	1	1		1	1	2		2	3	11	12.5	0.88	0.311753	0.855303
hsa-miR-412-5p	5p	hsa-mir-412	MI0002464	GGUCGA	23	UGGUCGACCAGUUGGAAAGUAAU	MIMAT0026557	TGGTCGACCAGTTGGAAAGT	No	1			1	1		2	1	2		2	3	11	12.5	0.88	0.311753	0.855303
hsa-miR-501-5p	5p	hsa-mir-501	MI0003185	AUCCUU	22	AAUCCUUUGUCCCUGGGUGAGA	MIMAT0002872	AATCCTTTGTCCCTGGGTGAGAGT	No	1	1			3	3	2	3	6	5	3	5	15.5	14	1.10714	0.311753	0.855303
hsa-miR-539-5p	5p	hsa-mir-539	MI0003514	GAGAAA	22	GGAGAAAUUAUCCUUGGUGUGU	MIMAT0003163	GGAGAAATTATCCTTGGTGTGTT	No		1	2	1	1	2	2	2	1	3	4	3	12	13.5	0.888889	0.311753	0.855303
hsa-miR-548ad-5p	5p	hsa-mir-548ad	MI0016770	AAAGUA	20	AAAAGUAAUUGUGGUUUUUG	MIMAT0032114	AAAAGTAATTGTGGTTTTTG	Yes		1	1	1		1	1	1		1	1	3	10.5	12	0.875	0.311753	0.855303
hsa-miR-novel-chr13_8154	3p	hsa-mir-novel-chr13_8154	MYNO36	CUGGGG	23	UCUGGGGCCCUGGGCAGACCUCC	hsa-miR-novel-chr13_8154	TCTGGGGCCCTGGGCAGACCTCC	Yes	1	1		1	1	1		1	3	2		2	12.5	11	1.13636	0.311753	0.855303
hsa-miR-novel-chr19_17506	5p	hsa-mir-novel-chr19_17506	MYNO296	UAGUGG	22	UUAGUGGCUCCCUCUGCCUGCA	hsa-miR-novel-chr19_17506	TTAGTGGCTCCCTCTGCCTGCA	Yes	1	2	2	2	1	2	2	2	1	2	4	2	11.5	13	0.884615	0.311753	0.855303
hsa-miR-novel-chr9_47383	3p	hsa-mir-novel-chr9_47383	MYNO540	UCUCUC	20	CUCUCUCUCUCCCCCGCUCC	hsa-miR-novel-chr9_47383	CTCTCTCTCTCCCCCGCTCCCCGT	No	1			1	1	1			4	2	1	2	13	11.5	1.13044	0.311753	0.855303
hsa-let-7f-5p	5p	hsa-let-7f-1	MI0000067	GAGGUA	22	UGAGGUAGUAGAUUGUAUAGUU	MIMAT0000067	TGAGGTAGTAGATTGTATAGTT	Yes	3816	5655	7249	5498	3816	5655	7249	5498	7655	10983	15098	10809	9329	12963.5	0.719636	0.31247	0.855303
hsa-miR-654-3p	3p	hsa-mir-654	MI0003676	AUGUCU	22	UAUGUCUGCUGACCAUCACCUU	MIMAT0004814	TATGTCTGCTGACCATCACT	No	2	2	4	3	21	16	36	21	104	79	192	108	101.5	160	0.634375	0.313556	0.855303
hsa-let-7i-3p	3p	hsa-let-7i	MI0000434	UGCGCA	22	CUGCGCAAGCUACUGCCUUGCU	MIMAT0004585	CTGCGCAAGCTACTGCCTTG	No	4	2	6	2	1	2	2	4	11	11	18	12	21	25	0.84	0.314006	0.855303
hsa-miR-223-5p	5p	hsa-mir-223	MI0000300	GUGUAU	22	CGUGUAUUUGACAAGCUGAGUU	MIMAT0004570	CGTGTATTTGACAAGCTGAGTTG	No	2	3	8	4	2	5	11	4	9	16	36	16	22.5	36	0.625	0.330624	0.855303
hsa-miR-1304-5p	5p	hsa-mir-1304	MI0006371	UUGAGG	22	UUUGAGGCUACAGUGAGAUGUG	MIMAT0005892	TTTGAGGCTACAGTGAGATGTG	Yes		1		2		1		2		3	3	4	11.5	13.5	0.851852	0.333333	0.855303
hsa-miR-330-3p	3p	hsa-mir-330	MI0000803	CAAAGC	23	GCAAAGCACACGGCCUGCAGAGA	MIMAT0000751	GCAAAGCACACGGCCTGCAGAGA	Yes	6	4	6	5	6	4	6	5	15	24	27	24	29.5	35.5	0.830986	0.333333	0.855303
hsa-miR-487a-3p	3p	hsa-mir-487a	MI0002471	AUCAUA	22	AAUCAUACAGGGACAUCCAGUU	MIMAT0002178	AATCATACAGGGACATCCAGTT	Yes		1	3	1		1	3	1		1	4	1	10.5	12.5	0.84	0.333333	0.855303
hsa-miR-103a-3p	3p	hsa-mir-103a-1	MI0000109	GCAGCA	23	AGCAGCAUUGUACAGGGCUAUGA	MIMAT0000101	AGCAGCATTGTACAGGGCTATGA	Yes	477	806	794	920	477	806	794	920	811	1532	1507	1837	1181.5	1682	0.702438	0.334069	0.855303
hsa-miR-20b-5p	5p	hsa-mir-20b	MI0001519	AAAGUG	23	CAAAGUGCUCAUAGUGCAGGUAG	MIMAT0001413	CAAAGTGCTCATAGTGCAGGTAG	Yes	10	52	43	72	10	52	43	72	27	126	117	194	86.5	165.5	0.522659	0.334841	0.855303
hsa-miR-novel-chr5_38856	3p	hsa-mir-novel-chr5_38856	MYNO571	GCAGCA	23	AGCAGCAUUGUACAGGGCUAUGA	hsa-miR-novel-chr5_38856	AGCAGCATTGTACAGGGCTATGA	Yes	477	806	794	920	477	806	794	920	937	1726	1700	2028	1341.5	1874	0.715848	0.338807	0.855303
hsa-miR-30d-5p	5p	hsa-mir-30d	MI0000255	GUAAAC	22	UGUAAACAUCCCCGACUGGAAG	MIMAT0000245	TGTAAACATCCCCGACTGGAAGCT	No	1495	1230	1494	1286	2531	2698	2357	2174	12678	11471	11636	9490	12084.5	10573	1.14296	0.344418	0.855303
hsa-miR-186-5p	5p	hsa-mir-186	MI0000483	AAAGAA	22	CAAAGAAUUCUCCUUUUGGGCU	MIMAT0000456	CAAAGAATTCTCCTTTTGGGCT	Yes	663	472	695	552	663	472	695	552	1591	1279	1861	1549	1445	1715	0.842566	0.345623	0.855303
hsa-miR-106a-5p	5p	hsa-mir-106a	MI0000113	AAAGUG	23	AAAAGUGCUUACAGUGCAGGUAG	MIMAT0000103	AAAAGTGCTTACAGTGCAGGTAG	Yes	6	21	20	29	6	21	20	29	15	55	50	80	45	75	0.6	0.353003	0.855303
hsa-miR-106b-3p	3p	hsa-mir-106b	MI0000734	CGCACU	22	CCGCACUGUGGGUACUUGCUGC	MIMAT0004672	CCGCACTGTGGGTACTTGCT	No	61	46	59	36	139	315	267	357	548	920	915	1004	744	969.5	0.767406	0.35963	0.855303
hsa-miR-1180-3p	3p	hsa-mir-1180	MI0006273	UUCCGG	22	UUUCCGGCUCGCGUGGGUGUGU	MIMAT0005825	TTTCCGGCTCGCGTGGGTGTGT	Yes	13	11	20	11	13	11	20	11	29	30	49	31	39.5	50	0.79	0.36422	0.855303
hsa-miR-195-3p	3p	hsa-mir-195	MI0000489	CAAUAU	22	CCAAUAUUGGCUGUGCUGCUCC	MIMAT0004615	CCAATATTGGCTGTGCTGCTCCA	No	39	29	39	18	34	35	34	22	179	148	154	83	173.5	128.5	1.3502	0.365252	0.855303
hsa-miR-183-5p	5p	hsa-mir-183	MI0000273	AUGGCA	22	UAUGGCACUGGUAGAAUUCACU	MIMAT0000261	TATGGCACTGGTAGAATTCACT	Yes	49	148	132	209	49	148	132	209	81	325	284	478	213	391	0.544757	0.371734	0.855303
hsa-miR-340-5p	5p	hsa-mir-340	MI0000802	UAUAAA	22	UUAUAAAGCAAUGAGACUGAUU	MIMAT0004692	TTATAAAGCAATGAGACTGATT	Yes	737	635	620	609	737	635	620	609	1184	1005	1018	954	1104.5	996	1.10894	0.371906	0.855303
hsa-miR-365b-5p	5p	hsa-mir-365b	MI0000769	GGGACU	22	AGGGACUUUCAGGGGCAGCUGU	MIMAT0022833	GAGGGACTTTCAGGGGCAGCTGT	No	1	1	1	1	1	3	3	3	8	13	17	12	20.5	24.5	0.836735	0.375305	0.855303
hsa-let-7a-5p	5p	hsa-let-7a-1	MI0000060	GAGGUA	22	UGAGGUAGUAGGUUGUAUAGUU	MIMAT0000062	TGAGGTAGTAGGTTGTATAGTT	Yes	1607	2762	3158	2574	1607	2762	3158	2574	3182	5242	6348	4891	4222	5629.5	0.749978	0.38064	0.855303
hsa-let-7e-5p	5p	hsa-let-7e	MI0000066	GAGGUA	22	UGAGGUAGGAGGUUGUAUAGUU	MIMAT0000066	TGAGGTAGGAGGTTGTATAGTT	Yes	121	193	297	178	121	193	297	178	259	382	607	350	330.5	488.5	0.676561	0.382893	0.855303
hsa-miR-769-5p	5p	hsa-mir-769	MI0003834	GAGACC	22	UGAGACCUCUGGGUUCUGAGCU	MIMAT0003886	TGAGACCTCTGGGTTCTGAGCT	Yes	73	40	33	37	73	40	33	37	146	80	71	81	123	86	1.43023	0.383076	0.855303
hsa-miR-500a-3p	3p	hsa-mir-500a	MI0003184	UGCACC	22	AUGCACCUGGGCAAGGAUUCUG	MIMAT0002871	ATGCACCTGGGCAAGGATTCT	No	10	10	12	9	25	22	27	24	110	105	134	109	117.5	131.5	0.893536	0.386649	0.855303
hsa-let-7a-3p	3p	hsa-let-7a-1	MI0000060	UAUACA	21	CUAUACAAUCUACUGUCUUUC	MIMAT0004481	CTATACAATCTACTGTCTTTCT	No	6	4	7	6	45	44	40	25	91	84	86	59	97.5	82.5	1.18182	0.394649	0.855303
hsa-miR-143-5p	5p	hsa-mir-143	MI0000459	GUGCAG	22	GGUGCAGUGCUGCAUCUCUGGU	MIMAT0004599	GGTGCAGTGCTGCATCTCTGG	No	320	244	276	227	345	276	266	286	1498	1220	1244	1165	1369	1214.5	1.12721	0.396929	0.855303
hsa-miR-450b-5p	5p	hsa-mir-450b	MI0005531	UUUGCA	22	UUUUGCAAUAUGUUCCUGAAUA	MIMAT0004909	TTTTGCAATATGTTCCTGAAT	No	5	6	13	7	35	26	51	32	56	40	86	51	58	78.5	0.738854	0.398294	0.855303
hsa-miR-26a-5p	5p	hsa-mir-26a-1	MI0000083	UCAAGU	22	UUCAAGUAAUCCAGGAUAGGCU	MIMAT0000082	TTCAAGTAATCCAGGATAGGCT	Yes	20288	22348	20214	18309	20288	22348	20214	18309	34819	37411	35583	31474	36125	33538.5	1.07712	0.398507	0.855303
hsa-miR-novel-chr7_42963	5p	hsa-mir-novel-chr7_42963	MYNO778	AGUGGG	18	UAGUGGGUUAUCAGAACU	hsa-miR-novel-chr7_42963	TAGTGGGTTATCAGAACT	Yes	99	77	160	96	99	77	160	96	361	257	456	333	319	404.5	0.788628	0.399653	0.855303
hsa-miR-195-5p	5p	hsa-mir-195	MI0000489	AGCAGC	21	UAGCAGCACAGAAAUAUUGGC	MIMAT0000461	TAGCAGCACAGAAATATTGGCA	No	111	157	145	159	138	200	209	281	442	623	588	705	542.5	656.5	0.826352	0.401003	0.855303
hsa-miR-26b-5p	5p	hsa-mir-26b	MI0000084	UCAAGU	21	UUCAAGUAAUUCAGGAUAGGU	MIMAT0000083	TTCAAGTAATTCAGGATAGGTT	No	1379	1742	2204	1830	2648	2943	3412	2652	6724	7572	9194	7298	7158	8256	0.867006	0.40122	0.855303
hsa-miR-485-3p	3p	hsa-mir-485	MI0002469	UCAUAC	22	GUCAUACACGGCUCUCCUCUCU	MIMAT0002176	GTCATACACGGCTCTCCTCTCT	Yes	4	3	8	4	4	3	8	4	6	3	14	5	14.5	19.5	0.74359	0.402386	0.855303
hsa-miR-374a-5p	5p	hsa-mir-374a	MI0000782	UAUAAU	22	UUAUAAUACAACCUGAUAAGUG	MIMAT0000727	TTATAATACAACCTGATAAGT	No	119	95	173	140	151	116	166	135	451	338	544	421	404.5	492.5	0.82132	0.402521	0.855303
hsa-miR-339-5p	5p	hsa-mir-339	MI0000815	CCCUGU	23	UCCCUGUCCUCCAGGAGCUCACG	MIMAT0000764	TCCCTGTCCTCCAGGAGCTCACG	Yes	29	24	25	20	29	24	25	20	48	45	46	38	56.5	52	1.08654	0.402649	0.855303
hsa-miR-19b-3p	3p	hsa-mir-19b-1	MI0000074	GUGCAA	23	UGUGCAAAUCCAUGCAAAACUGA	MIMAT0000074	TGTGCAAATCCATGCAAAACTG	No	2	6	4	10	2	7	6	12	11	24	20	40	27.5	40	0.6875	0.404593	0.855303
hsa-miR-96-5p	5p	hsa-mir-96	MI0000098	UUGGCA	23	UUUGGCACUAGCACAUUUUUGCU	MIMAT0000095	TTTGGCACTAGCACATTTTTGCT	Yes	12	47	41	82	12	47	41	82	19	90	69	162	64.5	125.5	0.513944	0.406563	0.855303
hsa-miR-409-3p	3p	hsa-mir-409	MI0001735	AAUGUU	22	GAAUGUUGCUCGGUGAACCCCU	MIMAT0001639	GAATGTTGCTCGGTGAACCCCT	Yes	42	33	93	34	42	33	93	34	110	91	280	104	110.5	202	0.54703	0.409871	0.855303
hsa-miR-novel-chr22_26148	3p	hsa-mir-novel-chr22_26148	MYNO293	UGAGGU	21	UUGAGGUCGGACAUGGUGGCU	hsa-miR-novel-chr22_26148	TTGAGGTCGGACATGGTGGCT	Yes	1	4	4	6	1	4	4	6	1	6	5	8	13.5	16.5	0.818182	0.411652	0.855303
hsa-miR-615-3p	3p	hsa-mir-615	MI0003628	CCGAGC	22	UCCGAGCCUGGGUCUCCCUCUU	MIMAT0003283	TCCGAGCCTGGGTCTCCCTCT	No	39	31	31	17	79	30	41	20	224	108	133	62	176	107.5	1.63721	0.41984	0.855303
hsa-let-7a-2-3p	3p	hsa-let-7a-2	MI0000061	UGUACA	22	CUGUACAGCCUCCUAGCUUUCC	MIMAT0010195	CTGTACAGCCTCCTAGCTTTCC	Yes			1				1				1		10	10.5	0.952381	0.42265	0.855303
hsa-miR-1185-2-3p	3p	hsa-mir-1185-2	MI0003821	UAUACA	22	AUAUACAGGGGGAGACUCUCAU	MIMAT0022713	ATATACAGGGGGAGACTCTCAT	Yes			1				1				1		10	10.5	0.952381	0.42265	0.855303
hsa-miR-1197	3p	hsa-mir-1197	MI0006656	AGGACA	21	UAGGACACAUGGUCUACUUCU	MIMAT0005955	TAGGACACATGGTCTACTTCT	Yes			1				1				1		10	10.5	0.952381	0.42265	0.855303
hsa-miR-1226-3p	3p	hsa-mir-1226	MI0006313	CACCAG	22	UCACCAGCCCUGUGUUCCCUAG	MIMAT0005577	TCACCAGCCCTGTGTTCCCTAGT	No			1		2	2	2	2	3	3	4	3	13	13.5	0.962963	0.42265	0.855303
hsa-miR-1250-5p	5p	hsa-mir-1250	MI0006385	CGGUGC	21	ACGGUGCUGGAUGUGGCCUUU	MIMAT0005902	ACGGTGCTGGATGTGGCCTTT	Yes	1	1	1	1	1	1	1	1	2	1	1	1	11.5	11	1.04546	0.42265	0.855303
hsa-miR-125a-3p	3p	hsa-mir-125a	MI0000469	CAGGUG	22	ACAGGUGAGGUUCUUGGGAGCC	MIMAT0004602	ACAGGTGAGGTTCTTGGGAGC	No			1		1	2	2	1	3	3	5	3	13	14	0.928571	0.42265	0.855303
hsa-miR-1306-5p	5p	hsa-mir-1306	MI0006443	CACCUC	22	CCACCUCCCCUGCAAACGUCCA	MIMAT0022726	CCACCTCCCCTGCAAACGTCCA	Yes	1	2	1	1	1	2	1	1	4	4	3	4	14	13.5	1.03704	0.42265	0.855303
hsa-miR-153-3p	3p	hsa-mir-153-1	MI0000463	UGCAUA	22	UUGCAUAGUCACAAAAGUGAUC	MIMAT0000439	TTGCATAGTCACAAAAGTGATC	Yes	1		1	1	1		1	1	1		1	1	10.5	11	0.954545	0.42265	0.855303
hsa-miR-188-5p	5p	hsa-mir-188	MI0000484	AUCCCU	21	CAUCCCUUGCAUGGUGGAGGG	MIMAT0000457	CATCCCTTGCATGGTGGAGGG	Yes	1				1				1				10.5	10	1.05	0.42265	0.855303
hsa-miR-196b-3p	3p	hsa-mir-196b	MI0001150	CGACAG	22	UCGACAGCACGACACUGCCUUC	MIMAT0009201	TCGACAGCACGACACTGCCTTC	Yes	1				1				1				10.5	10	1.05	0.42265	0.855303
hsa-miR-200a-5p	5p	hsa-mir-200a	MI0000737	AUCUUA	22	CAUCUUACCGGACAGUGCUGGA	MIMAT0001620	CATCTTACCGGACAGTGCTGGA	Yes	2				2				2				11	10	1.1	0.42265	0.855303
hsa-miR-26a-1-3p	3p	hsa-mir-26a-1	MI0000083	CUAUUC	22	CCUAUUCUUGGUUACUUGCACG	MIMAT0004499	CCTATTCTTGGTTACTTGCACG	Yes			1				1				1		10	10.5	0.952381	0.42265	0.855303
hsa-miR-302d-3p	3p	hsa-mir-302d	MI0000774	AAGUGC	23	UAAGUGCUUCCAUGUUUGAGUGU	MIMAT0000718	TAAGTGCTTCCATGTTTGAGTGT	Yes				1				1				1	10	10.5	0.952381	0.42265	0.855303
hsa-miR-3065-5p	5p	hsa-mir-3065	MI0014228	CAACAA	23	UCAACAAAAUCACUGAUGCUGGA	MIMAT0015066	TCAACAAAATCACTGATGCTGGA	Yes			1				1				1		10	10.5	0.952381	0.42265	0.855303
hsa-miR-30b-3p	3p	hsa-mir-30b	MI0000441	UGGGAG	22	CUGGGAGGUGGAUGUUUACUUC	MIMAT0004589	CTGGGAGGTGGATGTTTACTTC	Yes	1	2	2	1	1	2	2	1	2	4	2	2	13	12	1.08333	0.42265	0.855303
hsa-miR-3157-3p	3p	hsa-mir-3157	MI0014185	UGCCCU	22	CUGCCCUAGUCUAGCUGAAGCU	MIMAT0019210	CTGCCCTAGTCTAGCTGAAGCT	Yes	1		1	1	1		1	1	1		1	1	10.5	11	0.954545	0.42265	0.855303
hsa-miR-3157-5p	5p	hsa-mir-3157	MI0014185	UCAGCC	22	UUCAGCCAGGCUAGUGCAGUCU	MIMAT0015031	TTCAGCCAGGCTAGTGCAGT	No				1				1				2	10	11	0.909091	0.42265	0.855303
hsa-miR-3173-5p	5p	hsa-mir-3173	MI0014204	GCCCUG	22	UGCCCUGCCUGUUUUCUCCUUU	MIMAT0019214	TGCCCTGCCTGTTTTCTCCTTT	Yes	1	1	1	1	1	1	1	1	2	1	1	1	11.5	11	1.04546	0.42265	0.855303
hsa-miR-320c	3p	hsa-mir-320c-1	MI0003778	AAAGCU	20	AAAAGCUGGGUUGAGAGGGU	MIMAT0005793	AAAAGCTGGGTTGAGAGGGT	Yes	2	2	3	2	2	2	3	2	2	2	4	2	12	13	0.923077	0.42265	0.855303
hsa-miR-320d	3p	hsa-mir-320d-1	MI0008190	AAAGCU	19	AAAAGCUGGGUUGAGAGGA	MIMAT0006764	AAAAGCTGGGTTGAGAGGA	Yes			1				1				1		10	10.5	0.952381	0.42265	0.855303
hsa-miR-34c-3p	3p	hsa-mir-34c	MI0000743	AUCACU	22	AAUCACUAACCACACGGCCAGG	MIMAT0004677	AATCACTAACCACACGGCCAGG	Yes	1				1				1				10.5	10	1.05	0.42265	0.855303
hsa-miR-3612	5p	hsa-mir-3612	MI0016002	GGAGGC	22	AGGAGGCAUCUUGAGAAAUGGA	MIMAT0017989	AGGAGGCATCTTGAGAAATGGA	Yes				1				1				1	10	10.5	0.952381	0.42265	0.855303
hsa-miR-373-3p	3p	hsa-mir-373	MI0000781	AAGUGC	23	GAAGUGCUUCGAUUUUGGGGUGU	MIMAT0000726	GAAGTGCTTCGATTTTGGGGTGT	Yes		1				1				1			10.5	10	1.05	0.42265	0.855303
hsa-miR-3912-3p	3p	hsa-mir-3912	MI0016416	AACGCA	21	UAACGCAUAAUAUGGACAUGU	MIMAT0018186	TAACGCATAATATGGACATGT	Yes	1	1	1	1	1	1	1	1	1	1	1	2	11	11.5	0.956522	0.42265	0.855303
hsa-miR-3913-5p	5p	hsa-mir-3913-1	MI0016417	UUGGGA	22	UUUGGGACUGAUCUUGAUGUCU	MIMAT0018187	TTTGGGACTGATCTTGATGTC	No			1			1	1	1	1	1	2	1	11	11.5	0.956522	0.42265	0.855303
hsa-miR-4306	3p	hsa-mir-4306	MI0015836	GGAGAG	17	UGGAGAGAAAGGCAGUA	MIMAT0016858	TGGAGAGAAAGGCAGT	No				1				1				2	10	11	0.909091	0.42265	0.855303
hsa-miR-4433b-3p	3p	hsa-mir-4433b	MI0025511	AGGAGU	21	CAGGAGUGGGGGGUGGGACGU	MIMAT0030414	ACAGGAGTGGGGGGTGGGACGT	No	1		1	1	1	1	1	1	2	1	2	2	11.5	12	0.958333	0.42265	0.855303
hsa-miR-4504	3p	hsa-mir-4504	MI0016867	GUGACA	22	UGUGACAAUAGAGAUGAACAUG	MIMAT0019040	TGTGACAATAGAGATGAACATG	Yes				1				1				1	10	10.5	0.952381	0.42265	0.855303
hsa-miR-4645-3p	3p	hsa-mir-4645	MI0017272	GACAGU	22	AGACAGUAGUUCUUGCCUGGUU	MIMAT0019706	AGACAGTAGTTCTTGCCTGGTT	Yes			1				1				1		10	10.5	0.952381	0.42265	0.855303
hsa-miR-4683	3p	hsa-mir-4683	MI0017315	GGAGAU	23	UGGAGAUCCAGUGCUCGCCCGAU	MIMAT0019768	TGGAGATCCAGTGCTCGCCCGAT	Yes	4	3	3	3	4	3	3	3	4	5	4	4	14.5	14	1.03571	0.42265	0.855303
hsa-miR-4684-3p	3p	hsa-mir-4684	MI0017316	GUUGCA	22	UGUUGCAAGUCGGUGGAGACGU	MIMAT0019770	TGTTGCAAGTCGGTGGAGACGT	Yes				1				1				1	10	10.5	0.952381	0.42265	0.855303
hsa-miR-4775	5p	hsa-mir-4775	MI0017418	UAAUUU	22	UUAAUUUUUUGUUUCGGUCACU	MIMAT0019931	TTAATTTTTTGTTTCGGTCACT	Yes	1	1		1	1	1		1	1	1		1	11	10.5	1.04762	0.42265	0.855303
hsa-miR-487a-5p	5p	hsa-mir-487a	MI0002471	UGGUUA	22	GUGGUUAUCCCUGCUGUGUUCG	MIMAT0026559	GTGGTTATCCCTGCTGTGTTCG	Yes			1				1				1		10	10.5	0.952381	0.42265	0.855303
hsa-miR-4999-5p	5p	hsa-mir-4999	MI0017865	GCUGUA	21	UGCUGUAUUGUCAGGUAGUGA	MIMAT0021017	TGCTGTATTGTCAGGTAGTGA	Yes			1				1				1		10	10.5	0.952381	0.42265	0.855303
hsa-miR-5000-3p	3p	hsa-mir-5000	MI0017866	CAGGAC	22	UCAGGACACUUCUGAACUUGGA	MIMAT0021020	TCAGGACACTTCTGAACTTGGA	Yes			1				1				1		10	10.5	0.952381	0.42265	0.855303
hsa-miR-500a-5p	5p	hsa-mir-500a	MI0003184	AAUCCU	23	UAAUCCUUGCUACCUGGGUGAGA	MIMAT0004773	TAATCCTTGCTACCTGGGTGAGAGT	No	1	1	1	1	1	1	1	2	2	2	2	3	12	12.5	0.96	0.42265	0.855303
hsa-miR-514a-3p	3p	hsa-mir-514a-1	MI0003198	UUGACA	21	AUUGACACUUCUGUGAGUAGA	MIMAT0002883	ATTGACACTTCTGTGAGTAGA	Yes		1	1	1		1	1	1		1	1	1	10.5	11	0.954545	0.42265	0.855303
hsa-miR-517c-3p	3p	hsa-mir-517c	MI0003174	UCGUGC	22	AUCGUGCAUCCUUUUAGAGUGU	MIMAT0002866	ATCGTGCATCCTTTTAGAGTGT	Yes	2				2				2				11	10	1.1	0.42265	0.855303
hsa-miR-5189-3p	3p	hsa-mir-5189	MI0018168	GCCAAC	21	UGCCAACCGUCAGAGCCCAGA	MIMAT0027088	TGCCAACCGTCAGAGCCCAGA	Yes				1				1				1	10	10.5	0.952381	0.42265	0.855303
hsa-miR-5193	3p	hsa-mir-5193	MI0018172	CCUCCU	22	UCCUCCUCUACCUCAUCCCAGU	MIMAT0021124	TCCTCCTCTACCTCATCCCAGT	Yes	1		1	1	1		1	1	1		1	1	10.5	11	0.954545	0.42265	0.855303
hsa-miR-520c-3p	3p	hsa-mir-520c	MI0003158	AAGUGC	22	AAAGUGCUUCCUUUUAGAGGGU	MIMAT0002846	AAAGTGCTTCCTTTTAGAGGGT	Yes	1		1	1	1		1	1	1		1	1	10.5	11	0.954545	0.42265	0.855303
hsa-miR-520d-3p	3p	hsa-mir-520d	MI0003164	AAGUGC	22	AAAGUGCUUCUCUUUGGUGGGU	MIMAT0002856	AAAGTGCTTCTCTTTGGTGGGT	Yes			1				1				1		10	10.5	0.952381	0.42265	0.855303
hsa-miR-522-3p	3p	hsa-mir-522	MI0003177	AAAUGG	22	AAAAUGGUUCCCUUUAGAGUGU	MIMAT0002868	AAAATGGTTCCCTTTAGAGTGT	Yes	1	1	2	1	1	1	2	1	1	1	3	1	11	12	0.916667	0.42265	0.855303
hsa-miR-525-5p	5p	hsa-mir-525	MI0003152	UCCAGA	21	CUCCAGAGGGAUGCACUUUCU	MIMAT0002838	CTCCAGAGGGATGCACTTTCT	Yes			1				1				1		10	10.5	0.952381	0.42265	0.855303
hsa-miR-539-3p	3p	hsa-mir-539	MI0003514	UCAUAC	22	AUCAUACAAGGACAAUUUCUUU	MIMAT0022705	ATCATACAAGGACAATTTCTTT	Yes	1	1	2	1	1	1	2	1	1	1	2	1	11	11.5	0.956522	0.42265	0.855303
hsa-miR-548j-3p	3p	hsa-mir-548j	MI0006345	AAAAAC	21	CAAAAACUGCAUUACUUUUGC	MIMAT0026737	CAAAAACTGCATTACTTTTGC	Yes	1				1				1				10.5	10	1.05	0.42265	0.855303
hsa-miR-5588-5p	5p	hsa-mir-5588	MI0019147	CUGGCA	21	ACUGGCAUUAGUGGGACUUUU	MIMAT0022295	ACTGGCATTAGTGGGACTTTT	Yes		1				1				1			10.5	10	1.05	0.42265	0.855303
hsa-miR-579-5p	5p	hsa-mir-579	MI0003586	CGCGGU	22	UCGCGGUUUGUGCCAGAUGACG	MIMAT0026616	TCGCGGTTTGTGCCAGATGACG	Yes				1				1				1	10	10.5	0.952381	0.42265	0.855303
hsa-miR-580-3p	3p	hsa-mir-580	MI0003587	UGAGAA	22	UUGAGAAUGAUGAAUCAUUAGG	MIMAT0003245	TTGAGAATGATGAATCATTAGG	Yes				1				1				1	10	10.5	0.952381	0.42265	0.855303
hsa-miR-6501-5p	5p	hsa-mir-6501	MI0022213	GUUGCC	22	AGUUGCCAGGGCUGCCUUUGGU	MIMAT0025458	AGTTGCCAGGGCTGCCTTTGGTG	No	1			1		1		1	2	2	2	3	12	12.5	0.96	0.42265	0.855303
hsa-miR-6503-5p	5p	hsa-mir-6503	MI0022215	GGUCUG	23	AGGUCUGCAUUCAAAUCCCCAGA	MIMAT0025462	AGGTCTGCATTCAAATCCCCAGT	No			1		1	1	1	1	1	1	2	1	11	11.5	0.956522	0.42265	0.855303
hsa-miR-6715b-3p	3p	hsa-mir-6715b	MI0022549	UCAAAC	22	CUCAAACCGGCUGUGCCUGUGG	MIMAT0025843	CTCAAACCGGCTGTGCCTGTGG	Yes	2	1	1	1	2	1	1	1	2	1	1	1	11.5	11	1.04546	0.42265	0.855303
hsa-miR-6761-5p	5p	hsa-mir-6761	MI0022606	CUGAGA	21	UCUGAGAGAGCUCGAUGGCAG	MIMAT0027422	TCTGAGAGAGCTCGATGGCAGG	No	1	1	1		1	1	1		2	2	2		12	11	1.09091	0.42265	0.855303
hsa-miR-6806-3p	3p	hsa-mir-6806	MI0022651	GAAGCU	22	UGAAGCUCUGACAUUCCUGCAG	MIMAT0027513	TGAAGCTCTGACATTCCTGCAGT	No	1			1	1	1	1		2	1	1	1	11.5	11	1.04546	0.42265	0.855303
hsa-miR-874-5p	5p	hsa-mir-874	MI0005532	GGCCCC	23	CGGCCCCACGCACCAGGGUAAGA	MIMAT0026718	CGGCCCCACGCACCAGGGTA	No				1								1	10	10.5	0.952381	0.42265	0.855303
hsa-miR-92a-1-5p	5p	hsa-mir-92a-1	MI0000093	GGUUGG	23	AGGUUGGGAUCGGUUGCAAUGCU	MIMAT0004507	AGGTTGGGATCAGTTGCAATGCT	No			1								1		10	10.5	0.952381	0.42265	0.855303
hsa-miR-novel-chr10_123	3p	hsa-mir-novel-chr10_123	MYNO541	CUGCCU	20	UCUGCCUGGGGCUCGGCUCU	hsa-miR-novel-chr10_123	TCTGCCTGGGGCTCGGCTCT	Yes			1				1				1		10	10.5	0.952381	0.42265	0.855303
hsa-miR-novel-chr11_3771	5p	hsa-mir-novel-chr11_3771	MYNO422	GGAGGG	22	AGGAGGGACGUGGCGCUCUGAG	hsa-miR-novel-chr11_3771	AGGAGGGACGTGGCGCTCTGAGT	No			1				1				2		10	11	0.909091	0.42265	0.855303
hsa-miR-novel-chr11_4341	5p	hsa-mir-novel-chr11_4341	MYNO607	UGGGCU	17	UUGGGCUCUGUGGCUGG	hsa-miR-novel-chr11_4341	TTTGGGCTCTGTGGCT	No	2				2				13				16.5	10	1.65	0.42265	0.855303
hsa-miR-novel-chr11_4422	3p	hsa-mir-novel-chr11_4422	MYNO180	UCUCCC	17	CUCUCCCCUCCCGCCCU	hsa-miR-novel-chr11_4422	CTCCCCTCCCGCCCT	No	1				5				25				22.5	10	2.25	0.42265	0.855303
hsa-miR-novel-chr11_4674	3p	hsa-mir-novel-chr11_4674	MYNO47	CCGGUA	20	UCCGGUAGGGUUCGGGCCUU	hsa-miR-novel-chr11_4674	TCCGGTAGGGTTCGGGCCTT	Yes				1				1				1	10	10.5	0.952381	0.42265	0.855303
hsa-miR-novel-chr12_5128	5p	hsa-mir-novel-chr12_5128	MYNO739	CAGCCU	18	ACAGCCUGUCUGAGAACU	hsa-miR-novel-chr12_5128	GCCTGTCTGAGAACT	No	2				4				22				21	10	2.1	0.42265	0.855303
hsa-miR-novel-chr12_6812	3p	hsa-mir-novel-chr12_6812	MYNO186	GAGUGU	23	GGAGUGUGUGUGUGUGAGUGUGU	hsa-miR-novel-chr12_6812	GGAGTGTGTGTGTGTGAGTGTGT	Yes			1				1				1		10	10.5	0.952381	0.42265	0.855303
hsa-miR-novel-chr13_8186	3p	hsa-mir-novel-chr13_8186	MYNO424	AGUGGC	22	GAGUGGCUGUUCACACGUGUCU	hsa-miR-novel-chr13_8186	GAGTGGCTGTTCACACGTGTCT	Yes	1	1	1		1	1	1		1	1	1		11	10.5	1.04762	0.42265	0.855303
hsa-miR-novel-chr15_10275	3p	hsa-mir-novel-chr15_10275	MYNO72	GGAAUU	22	UGGAAUUCUGCACCUGGUGAUU	hsa-miR-novel-chr15_10275	TGGAATTCTGCACCTGGTGATT	Yes	1				1				1				10.5	10	1.05	0.42265	0.855303
hsa-miR-novel-chr17_13621	5p	hsa-mir-novel-chr17_13621	MYNO35	AACUCU	21	UAACUCUUAGAAUCCCCAAAG	hsa-miR-novel-chr17_13621	TAACTCTTAGAATCCCCAAAG	Yes				1				1				1	10	10.5	0.952381	0.42265	0.855303
hsa-miR-novel-chr19_16842	5p	hsa-mir-novel-chr19_16842	MYNO142	UGUGUG	22	GUGUGUGCACCUGUGUCUGUCU	hsa-miR-novel-chr19_16842	GTGTGTGCACCTGTGTCTGTCT	Yes			1				1				3		10	11.5	0.869565	0.42265	0.855303
hsa-miR-novel-chr19_17081	3p	hsa-mir-novel-chr19_17081	MYNO179	GGGCUG	23	UGGGCUGGGAGCAGCUGCUCACC	hsa-miR-novel-chr19_17081	TGGGCTGGGAGCAGCTGCTCACC	Yes	1				1				2				11	10	1.1	0.42265	0.855303
hsa-miR-novel-chr19_17938	3p	hsa-mir-novel-chr19_17938	MYNO268	CCGCCC	18	CCCGCCCUCCCCUCUCCU	hsa-miR-novel-chr19_17938	CGCCCTCCCCTCTCC	No	1				2				28				24	10	2.4	0.42265	0.855303
hsa-miR-novel-chr1_20779	5p	hsa-mir-novel-chr1_20779	MYNO145	UGUGUG	23	AUGUGUGCAUGUGCUGUGUGAGU	hsa-miR-novel-chr1_20779	ATGTGTGCATGTGCTGTGTGAGT	Yes		1				1				1			10.5	10	1.05	0.42265	0.855303
hsa-miR-novel-chr1_22002	3p	hsa-mir-novel-chr1_22002	MYNO506	UCUCUG	19	GUCUCUGUGGCGCAAUCGG	hsa-miR-novel-chr1_22002	GTCTCTGTGGCGCAATCGG	Yes	1				1				1				10.5	10	1.05	0.42265	0.855303
hsa-miR-novel-chr1_22750	3p	hsa-mir-novel-chr1_22750	MYNO782	AAGGCA	17	AAAGGCAGAAGGGAGCU	hsa-miR-novel-chr1_22750	GCAGAAGGGAGCTCC	No	1				1				3				11.5	10	1.15	0.42265	0.855303
hsa-miR-novel-chr20_23421	3p	hsa-mir-novel-chr20_23421	MYNO462	CUCUUC	22	CCUCUUCCUCCAGCCUCUGAAU	hsa-miR-novel-chr20_23421	CCTCTTCCTCCAGCCTCTGAAT	Yes			1				1				1		10	10.5	0.952381	0.42265	0.855303
hsa-miR-novel-chr21_24758	5p	hsa-mir-novel-chr21_24758	MYNO169	CUCUGG	18	UCUCUGGGCCUGUGUCUU	hsa-miR-novel-chr21_24758	TCTCTGGGCCTGTGTCTT	Yes	1				1				1				10.5	10	1.05	0.42265	0.855303
hsa-miR-novel-chr22_25432	5p	hsa-mir-novel-chr22_25432	MYNO29	GGUCCA	21	UGGUCCAACGACAGGAGUAGG	hsa-miR-novel-chr22_25432	TGGTCCAACGACAGGAGTAGG	Yes				2				2				2	10	11	0.909091	0.42265	0.855303
hsa-miR-novel-chr22_25573	3p	hsa-mir-novel-chr22_25573	MYNO661	UUGGGG	19	CUUGGGGCUGCCUGAGGCU	hsa-miR-novel-chr22_25573	CTTGGGGCTGCCTGAGGCT	Yes	1				1				2				11	10	1.1	0.42265	0.855303
hsa-miR-novel-chr2_30688	3p	hsa-mir-novel-chr2_30688	MYNO24	UGCAUA	22	UUGCAUAGUCACAAAAGUGAUC	hsa-miR-novel-chr2_30688	TTGCATAGTCACAAAAGTGATC	Yes	1		1	1	1		1	1	1		1	1	10.5	11	0.954545	0.42265	0.855303
hsa-miR-novel-chr3_31785	3p	hsa-mir-novel-chr3_31785	MYNO402	CCCUCU	21	UCCCUCUCCCUCCUUGCUCCU	hsa-miR-novel-chr3_31785	TCCCTCTCCCTCCTTGCTCCT	Yes	1				1				1				10.5	10	1.05	0.42265	0.855303
hsa-miR-novel-chr3_31981	3p	hsa-mir-novel-chr3_31981	MYNO158	UGCUGA	18	CUGCUGACCAGGCUCUGC	hsa-miR-novel-chr3_31981	GCTGCTGACCAGGCTCTGC	No	1				2				6				13	10	1.3	0.42265	0.855303
hsa-miR-novel-chr4_34843	5p	hsa-mir-novel-chr4_34843	MYNO587	AGACUA	20	AAGACUAUACUUUCAGGGAU	hsa-miR-novel-chr4_34843	AAGACTATACTTTCAGGGAT	Yes	1		1	1	1		1	1	1		1	1	10.5	11	0.954545	0.42265	0.855303
hsa-miR-novel-chr4_35472	3p	hsa-mir-novel-chr4_35472	MYNO687	UGCCUC	19	CUGCCUCUUCCUCCUCCCU	hsa-miR-novel-chr4_35472	CTGCCTCTTCCTCCTCCCT	Yes	2				2				12				16	10	1.6	0.42265	0.855303
hsa-miR-novel-chr4_35510	3p	hsa-mir-novel-chr4_35510	MYNO784	GACUUG	22	UGACUUGUGUUUCUUUUUCCCA	hsa-miR-novel-chr4_35510	TGACTTGTGTTTCTTTTTCCT	No	1				1				2				11	10	1.1	0.42265	0.855303
hsa-miR-novel-chr5_38358	3p	hsa-mir-novel-chr5_38358	MYNO297	GCCGCU	21	CGCCGCUUUCUGGGCUCGCUC	hsa-miR-novel-chr5_38358	CGCCGCTTTCTGGGCTCGCTC	Yes	1				1				1				10.5	10	1.05	0.42265	0.855303
hsa-miR-novel-chr5_38621	5p	hsa-mir-novel-chr5_38621	MYNO312	UCCGGG	19	CUCCGGGGGACAUGUGUUC	hsa-miR-novel-chr5_38621	CTCCGGGGGACATGTGTTC	Yes			1				1				1		10	10.5	0.952381	0.42265	0.855303
hsa-miR-novel-chr6_39567	3p	hsa-mir-novel-chr6_39567	MYNO165	UUUUUG	22	UUUUUUGCUGGAACAUUUCUGG	hsa-miR-novel-chr6_39567	TTTTTTGCTGGAACATTTCTGG	Yes	1				1				1				10.5	10	1.05	0.42265	0.855303
hsa-miR-novel-chr7_43344	3p	hsa-mir-novel-chr7_43344	MYNO526	GGCCAC	23	AGGCCACAAGCUCUGCACCCACU	hsa-miR-novel-chr7_43344	AGGCCACAAGCTCTGCACCCACT	Yes			1				1				1		10	10.5	0.952381	0.42265	0.855303
hsa-miR-novel-chr7_43412	3p	hsa-mir-novel-chr7_43412	MYNO533	AAGAAG	19	GAAGAAGGAGCAGGACACU	hsa-miR-novel-chr7_43412	GAAGAAGGAGCAGGACACT	Yes	1				1				1				10.5	10	1.05	0.42265	0.855303
hsa-miR-novel-chr7_43832	3p	hsa-mir-novel-chr7_43832	MYNO577	AAGAAG	19	GAAGAAGGAGCAGGACACU	hsa-miR-novel-chr7_43832	GAAGAAGGAGCAGGACACT	Yes	1				1				1				10.5	10	1.05	0.42265	0.855303
hsa-miR-novel-chr7_43838	3p	hsa-mir-novel-chr7_43838	MYNO572	AAGAAG	19	GAAGAAGGAGCAGGACACU	hsa-miR-novel-chr7_43838	GAAGAAGGAGCAGGACACT	Yes	1				1				1				10.5	10	1.05	0.42265	0.855303
hsa-miR-novel-chr8_45433	5p	hsa-mir-novel-chr8_45433	MYNO280	UGUACU	22	UUGUACUUCAGAAUCUCCAGGA	hsa-miR-novel-chr8_45433	TTGTACTTCAGAATCTCCAGGA	Yes	1				1				1				10.5	10	1.05	0.42265	0.855303
hsa-miR-novel-chrX_49377	3p	hsa-mir-novel-chrX_49377	MYNO637	UGUCCU	22	GUGUCCUUGGGCCUCUUUGUUU	hsa-miR-novel-chrX_49377	GTGTCCTTGGGCCTCTTTGTTT	Yes	1				1				1				10.5	10	1.05	0.42265	0.855303
hsa-miR-novel-chrX_49403	3p	hsa-mir-novel-chrX_49403	MYNO457	UGAGGA	17	CUGAGGACACUGCCACU	hsa-miR-novel-chrX_49403	CTGGGGACACTGCCACT	No	1				2				8				14	10	1.4	0.42265	0.855303
hsa-miR-novel-chrX_50629	5p	hsa-mir-novel-chrX_50629	MYNO599	GCUGAG	18	UGCUGAGGCUGCAGGACU	hsa-miR-novel-chrX_50629	CTGAGGCTGCAGGACT	No	1				1				16				18	10	1.8	0.42265	0.855303
hsa-miR-novel-chrX_50630	3p	hsa-mir-novel-chrX_50630	MYNO653	GCUGAG	18	UGCUGAGGCUGCAGGACU	hsa-miR-novel-chrX_50630	CTGAGGCTGCAGGACT	No	1				1				4				12	10	1.2	0.42265	0.855303
hsa-miR-424-5p	5p	hsa-mir-424	MI0001446	AGCAGC	22	CAGCAGCAAUUCAUGUUUUGAA	MIMAT0001341	CAGCAGCAATTCATGTTTTGA	No	4	3	4	3	24	18	33	22	41	30	55	37	45.5	56	0.8125	0.424387	0.856005
hsa-let-7g-5p	5p	hsa-let-7g	MI0000433	GAGGUA	22	UGAGGUAGUAGUUUGUACAGUU	MIMAT0000414	TGAGGTAGTAGTTTGTACAGTT	Yes	8540	13737	14229	13438	8540	13737	14229	13438	15744	25179	26324	24199	20471.5	25271.5	0.810063	0.425499	0.856005
hsa-miR-212-3p	3p	hsa-mir-212	MI0000288	AACAGU	21	UAACAGUCUCCAGUCACGGCC	MIMAT0000269	TAACAGTCTCCAGTCACGGCCA	No	3	1	1		3	2	2	1	15	5	7	2	20	14.5	1.37931	0.428908	0.860333
hsa-miR-320a	3p	hsa-mir-320a	MI0000542	AAAGCU	22	AAAAGCUGGGUUGAGAGGGCGA	MIMAT0000510	AAAAGCTGGGTTGAGAGGGCGA	Yes	67	144	161	189	67	144	161	189	213	568	515	628	400.5	581.5	0.688736	0.433705	0.867411
hsa-miR-324-5p	5p	hsa-mir-324	MI0000813	GCAUCC	23	CGCAUCCCCUAGGGCAUUGGUGU	MIMAT0000761	CGCATCCCCTAGGGCATTGGTGT	Yes	14	6	20	8	14	6	20	8	38	20	60	31	39	55.5	0.702703	0.435629	0.868719
hsa-miR-182-5p	5p	hsa-mir-182	MI0000272	UUGGCA	24	UUUGGCAAUGGUAGAACUCACACU	MIMAT0000259	TTTGGCAATGGTAGAACTCACACT	Yes	72	388	283	546	72	388	283	546	165	1006	741	1548	595.5	1154.5	0.515808	0.438679	0.86894
hsa-miR-361-3p	3p	hsa-mir-361	MI0000760	CCCCCA	23	UCCCCCAGGUGUGAUUCUGAUUU	MIMAT0004682	TCCCCCAGGTGTGATTCTGATT	No	279	221	267	184	417	340	339	314	1282	1065	1138	906	1183.5	1032	1.1468	0.440837	0.86894
hsa-let-7c-5p	5p	hsa-let-7c	MI0000064	GAGGUA	22	UGAGGUAGUAGGUUGUAUGGUU	MIMAT0000064	TGAGGTAGTAGGTTGTATGGTT	Yes	1435	1432	2973	1427	1435	1432	2973	1427	2616	2668	5265	2576	2652	3930.5	0.674723	0.442085	0.86894
hsa-miR-novel-chr22_26016	3p	hsa-mir-novel-chr22_26016	MYNO579	UCCUGG	17	CUCCUGGCUGGCUCGCC	hsa-miR-novel-chr22_26016	CTCCTGGCTGGCTCGCCA	No	15	1	2	1	20	6	7	5	164	17	25	16	100.5	30.5	3.29508	0.442138	0.86894
hsa-miR-novel-chr13_7764	3p	hsa-mir-novel-chr13_7764	MYNO676	UGCAUC	21	CUGCAUCCACUGAUAGACCUU	hsa-miR-novel-chr13_7764	CTGCATCCACTGATAGACC	No	3	1	1	1	4	1	1	1	22	4	5	4	23	14.5	1.58621	0.445226	0.86894
hsa-miR-novel-chr6_40613	5p	hsa-mir-novel-chr6_40613	MYNO792	AAGUUC	18	AAAGUUCUGGGAUCUUCC	hsa-miR-novel-chr6_40613	AAAGTTCTGGGATCTTCT	No	1				3		1		17		1		18.5	10.5	1.76191	0.446628	0.86894
hsa-miR-874-3p	3p	hsa-mir-874	MI0005532	UGCCCU	22	CUGCCCUGGCCCGAGGGACCGA	MIMAT0004911	CTGCCCTGGCCCGAGGGACCGACT	No	2	3	4	3	14	16	13	12	45	57	48	41	61	54.5	1.11927	0.448181	0.86894
hsa-miR-10a-3p	3p	hsa-mir-10a	MI0000266	AAAUUC	22	CAAAUUCGUAUCUAGGGGAAUA	MIMAT0004555	CAAATTCGTATCTAGGGGAAT	No	1	1	2	1	127	139	144	133	186	203	215	197	204.5	216	0.946759	0.450979	0.86894
hsa-miR-433-3p	3p	hsa-mir-433	MI0001723	UCAUGA	22	AUCAUGAUGGGCUCCUCGGUGU	MIMAT0001627	ATCATGATGGGCTCCTCGGTGT	Yes	3	6	11	5	3	6	11	5	7	8	20	7	17.5	23.5	0.744681	0.454545	0.86894
hsa-miR-novel-chr1_20732	3p	hsa-mir-novel-chr1_20732	MYNO155	AGGCUG	17	CAGGCUGGUCUGUGGUC	hsa-miR-novel-chr1_20732	AGGCTGGTCTGTGGTCC	No	1				1		1		13		1		16.5	10.5	1.57143	0.454545	0.86894
hsa-miR-novel-chr22_25835	5p	hsa-mir-novel-chr22_25835	MYNO399	CUGUCU	17	CCUGUCUGAGCGUCGCU	hsa-miR-novel-chr22_25835	CCTGTCTGAGCGTCGCT	Yes	446	104	163	89	446	104	163	89	3253	866	1199	673	2069.5	946	2.18763	0.454989	0.86894
hsa-miR-novel-chr11_3426	5p	hsa-mir-novel-chr11_3426	MYNO801	UCUAGU	18	UUCUAGUAAGCCUGUACA	hsa-miR-novel-chr11_3426	TTCTAGTAAGCCTGTACT	No	2				8		1		46		4		33	12	2.75	0.459043	0.86894
hsa-miR-378i	5p	hsa-mir-378i	MI0016902	CUGGAC	21	ACUGGACUAGGAGUCAGAAGG	MIMAT0019074	ACTGGACTTGGAGTCAGAAGGT	No	8	5	6	5	1747	1414	1522	1164	1937	1555	1696	1287	1756	1501.5	1.1695	0.459089	0.86894
hsa-miR-486-5p	5p	hsa-mir-486-1	MI0002470	CCUGUA	22	UCCUGUACUGAGCUGCCCCGAG	MIMAT0002177	TCCTGTACTGAGCTGCCCCGAG	Yes	507	1701	1320	2137	507	1701	1320	2137	1605	5122	4162	6299	3373.5	5240.5	0.643736	0.460001	0.86894
hsa-miR-novel-chr22_25619	3p	hsa-mir-novel-chr22_25619	MYNO466	CGAGCU	18	UCGAGCUGAACUAGGACA	hsa-miR-novel-chr22_25619	TCGAGCTGAACTAGGACA	Yes	8		1		8		1		44		4		32	12	2.66667	0.460836	0.86894
hsa-miR-98-5p	5p	hsa-mir-98	MI0000100	GAGGUA	22	UGAGGUAGUAAGUUGUAUUGUU	MIMAT0000096	TGAGGTAGTAAGTTGTATTGTT	Yes	465	255	803	356	465	255	803	356	731	452	1302	578	601.5	950	0.633158	0.463821	0.86894
hsa-miR-193b-5p	5p	hsa-mir-193b	MI0003137	GGGGUU	22	CGGGGUUUUGAGGGCGAGAUGA	MIMAT0004767	CGGGGTTTTGAGGGCGAGATG	No	1	3	2	2	2	3	3	3	5	9	8	10	17	19	0.894737	0.465478	0.86894
hsa-miR-26a-2-3p	3p	hsa-mir-26a-2	MI0000750	CUAUUC	22	CCUAUUCUUGAUUACUUGUUUC	MIMAT0004681	CCTATTCTTGATTACTTGTTTC	Yes	5	3	8	5	5	3	8	5	9	7	12	8	18	20	0.9	0.465478	0.86894
hsa-miR-3605-3p	3p	hsa-mir-3605	MI0015995	CUCCGU	23	CCUCCGUGUUACCUGUCCUCUAG	MIMAT0017982	CCTCCGTGTTACCTGTCCTCT	No	1	1	1	1	4	4	3	3	10	6	7	5	18	16	1.125	0.465478	0.86894
hsa-miR-526b-5p	5p	hsa-mir-526b	MI0003150	UCUUGA	23	CUCUUGAGGGAAGCACUUUCUGU	MIMAT0002835	CTCTTGAGGGAAGCACTTTCTGT	Yes	2		3	1	2		3	1	2		5	1	11	13	0.846154	0.465478	0.86894
hsa-miR-novel-chr8_44685	3p	hsa-mir-novel-chr8_44685	MYNO562	UGUCUC	17	CUGUCUCUCCAGCCACC	hsa-miR-novel-chr8_44685	CTGTCTCTCCAGCCACT	No	27	1	4		30	1	3		188	3	25		105.5	22.5	4.68889	0.467708	0.86894
hsa-miR-novel-chr3_32012	5p	hsa-mir-novel-chr3_32012	MYNO488	CUCGGG	17	CCUCGGGCCGCUCGCAU	hsa-miR-novel-chr3_32012	TCGGGCCGATCGCAT	No	1				593	5	42	3	2434	20	297	11	1237	164	7.54268	0.470466	0.86894
hsa-miR-203a-3p	3p	hsa-mir-203a	MI0000283	UGAAAU	22	GUGAAAUGUUUAGGACCACUAG	MIMAT0000264	GTGAAATGTTTAGGAC	No	2	4	2	5	3	2	5	6	19	19	18	35	29	36.5	0.794521	0.470661	0.86894
hsa-miR-199b-5p	5p	hsa-mir-199b	MI0000282	CCAGUG	23	CCCAGUGUUUAGACUAUCUGUUC	MIMAT0000263	CCCAGTGTTTAGACTATCTGTTC	Yes	2095	1225	3136	1987	2095	1225	3136	1987	5869	3232	7758	4806	4560.5	6292	0.724809	0.473903	0.86894
hsa-miR-3182	5p	hsa-mir-3182	MI0014224	CUUCUG	17	GCUUCUGUAGUGUAGUC	MIMAT0015062	GCTTCTGTAGTGTAGTG	No	1		1		47	21	27	18	82	34	44	28	68	46	1.47826	0.47619	0.86894
hsa-miR-novel-chr20_24053	5p	hsa-mir-novel-chr20_24053	MYNO445	UGGGCA	17	CUGGGCAGGGCGAAGCU	hsa-miR-novel-chr20_24053	CCTGGGCAGGGCGAAGCC	No	2				1		1		8		1		14	10.5	1.33333	0.476795	0.86894
hsa-miR-novel-chr2_28229	5p	hsa-mir-novel-chr2_28229	MYNO66	CAGUAU	20	GCAGUAUCGUAGCCAAUGAG	hsa-miR-novel-chr2_28229	GCAGTATCGTAGCCAATGAG	Yes	2				2				8		1		14	10.5	1.33333	0.476795	0.86894
hsa-miR-novel-chr4_35540	3p	hsa-mir-novel-chr4_35540	MYNO205	GGAGAG	17	UGGAGAGAUGGCUCAGC	hsa-miR-novel-chr4_35540	TGGAGAGATGGCTCAGC	Yes	2		1		2		1		8		1		14	10.5	1.33333	0.476795	0.86894
hsa-miR-378a-5p	5p	hsa-mir-378a	MI0000786	UCCUGA	22	CUCCUGACUCCAGGUCCUGUGU	MIMAT0000731	CTCCTGACTCCAGGTCCTGTGT	Yes	109	77	85	68	109	77	85	68	201	139	156	124	180	150	1.2	0.480437	0.86894
hsa-miR-novel-chr3_33567	5p	hsa-mir-novel-chr3_33567	MYNO789	GCUGGA	19	AGCUGGAUGAAAAGGAUUC	hsa-miR-novel-chr3_33567	CGCCAGCTGGATGAAAAGGATTC	No	1		1		1				7		1		13.5	10.5	1.28571	0.485504	0.86894
hsa-miR-novel-chr8_45155	3p	hsa-mir-novel-chr8_45155	MYNO211	AGGAAG	20	GAGGAAGGCAAGUCUCUGUG	hsa-miR-novel-chr8_45155	GAGGAAGGCAAGTCTCTGTG	Yes	2				2				14		2		17	11	1.54546	0.485504	0.86894
hsa-miR-novel-chr12_4916	3p	hsa-mir-novel-chr12_4916	MYNO13	AAGACU	20	GAAGACUGUGGAUGGCCCCU	hsa-miR-novel-chr12_4916	GAAGACTGTGGATGGCCCCTCT	No	7		2		7	1	2		177	1	27		99	23.5	4.21277	0.485725	0.86894
hsa-miR-novel-chr17_14704	3p	hsa-mir-novel-chr17_14704	MYNO9	GAGAGA	23	GGAGAGAACGCGGUCUGAGUGGU	hsa-miR-novel-chr17_14704	GGAGAGAACGCGGTCTGAGTGGT	Yes	2	2	4	3	2	2	4	3	14	7	19	11	20.5	25	0.82	0.486343	0.86894
hsa-miR-novel-chr17_14712	3p	hsa-mir-novel-chr17_14712	MYNO8	GAGAGA	23	GGAGAGAACGCGGUCUGAGUGGU	hsa-miR-novel-chr17_14712	GGAGAGAACGCGGTCTGAGTGGT	Yes	2	2	4	3	2	2	4	3	14	7	19	11	20.5	25	0.82	0.486343	0.86894
hsa-miR-novel-chr17_14718	3p	hsa-mir-novel-chr17_14718	MYNO7	GAGAGA	23	GGAGAGAACGCGGUCUGAGUGGU	hsa-miR-novel-chr17_14718	GGAGAGAACGCGGTCTGAGTGGT	Yes	2	2	4	3	2	2	4	3	14	7	19	11	20.5	25	0.82	0.486343	0.86894
hsa-miR-362-5p	5p	hsa-mir-362	MI0000762	AUCCUU	24	AAUCCUUGGAACCUAGGUGUGAGU	MIMAT0000705	AATCCTTGGAACCTAGGTGTGAGT	Yes	15	21	18	23	15	21	18	23	23	38	34	41	40.5	47.5	0.852632	0.486735	0.86894
hsa-miR-novel-chr12_5906	5p	hsa-mir-novel-chr12_5906	MYNO551	UGGCUG	17	GUGGCUGGAACACCUCC	hsa-miR-novel-chr12_5906	GCGGCTGGAACACCTCC	No	1				14	1	3		49	1	9		35	14.5	2.41379	0.48953	0.86894
hsa-miR-novel-chr3_31396	5p	hsa-mir-novel-chr3_31396	MYNO279	GGCGCC	18	CGGCGCCGCCGCCCCCCA	hsa-miR-novel-chr3_31396	GAGGCGCCGCCGCCCCCC	No			1		51	1	8	1	239	2	38	2	130.5	30	4.35	0.490004	0.86894
hsa-miR-589-5p	5p	hsa-mir-589	MI0003599	GAGAAC	22	UGAGAACCACGUCUGCUCUGAG	MIMAT0004799	TGAGAACCACGTCTGCTCTGA	No	1	2	2	1	26	10	16	14	57	27	33	25	52	39	1.33333	0.49049	0.86894
hsa-miR-3615	3p	hsa-mir-3615	MI0016005	CUCUCG	21	UCUCUCGGCUCCUCGCGGCUC	MIMAT0017994	TCTCTCGGCTCCTCGCGGCTCG	No	1	1	2	1	52	74	67	67	123	148	126	124	145.5	135	1.07778	0.490525	0.86894
hsa-miR-novel-chr17_13245	3p	hsa-mir-novel-chr17_13245	MYNO25	UAGGUC	18	UUAGGUCAAGGUGUAGCU	hsa-miR-novel-chr17_13245	CGTTAGGTCAAGGTGTAGCT	No	13		2		14		3		132	2	23	1	77	22	3.5	0.491894	0.86894
hsa-miR-130b-5p	5p	hsa-mir-130b	MI0000748	CUCUUU	21	ACUCUUUCCCUGUUGCACUAC	MIMAT0004680	ACTCTTTCCCTGTTGCACTACT	No	6	2	3	1	21	9	14	4	41	17	25	9	39	27	1.44444	0.492907	0.86894
hsa-miR-4732-5p	5p	hsa-mir-4732	MI0017369	GUAGAG	23	UGUAGAGCAGGGAGCAGGAAGCU	MIMAT0019855	TGTAGAGCAGGGAGCAGGAAGCT	Yes		2	1	2		2	1	2		2	1	4	11	12.5	0.88	0.492907	0.86894
hsa-miR-628-5p	5p	hsa-mir-628	MI0003642	UGCUGA	22	AUGCUGACAUAUUUACUAGAGG	MIMAT0004809	ATGCTGACATATTTACTAGAGG	Yes	3	4	5	5	3	4	5	5	9	11	13	10	20	21.5	0.930233	0.492907	0.86894
hsa-miR-20a-5p	5p	hsa-mir-20a	MI0000076	AAAGUG	23	UAAAGUGCUUAUAGUGCAGGUAG	MIMAT0000075	TAAAGTGCTTATAGTGCAGGTAG	Yes	213	505	383	635	213	505	383	635	350	965	728	1225	667.5	986.5	0.676635	0.504444	0.883695
hsa-miR-133a-3p	3p	hsa-mir-133a-1	MI0000450	UUGGUC	22	UUUGGUCCCCUUCAACCAGCUG	MIMAT0000427	TTGGTCCCCTTCAACCAGCTGT	No	8		1		142	6	32	4	340	11	73	8	185.5	50.5	3.67327	0.505259	0.883695
hsa-miR-133b	3p	hsa-mir-133b	MI0000822	UUGGUC	22	UUUGGUCCCCUUCAACCAGCUA	MIMAT0000770	TTGGTCCCCTTCAACCAGCTGC	No	4		1		16		4		54		10		37	15	2.46667	0.507078	0.883695
hsa-miR-novel-chr1_21047	3p	hsa-mir-novel-chr1_21047	MYNO5	UGGGCU	17	CUGGGCUGUAGUGCGCU	hsa-miR-novel-chr1_21047	TGGGCTGTAGTGCGCT	No	207	3	32	4	320	3	29	3	1815	49	393	37	942	225	4.18667	0.509506	0.883695
hsa-miR-99a-5p	5p	hsa-mir-99a	MI0000101	ACCCGU	22	AACCCGUAGAUCCGAUCUUGUG	MIMAT0000097	AACCCGTAGATCCGATCTTGT	No	6650	4732	6575	4183	52660	32123	37621	24464	103129	66601	80399	53073	84875	66746	1.27161	0.510056	0.883695
hsa-miR-22-3p	3p	hsa-mir-22	MI0000078	AGCUGC	22	AAGCUGCCAGUUGAAGAACUGU	MIMAT0000077	AAGCTGCCAGTTGAAGAACTGT	Yes	2737	1969	2247	1840	2737	1969	2247	1840	5201	3786	4244	3457	4503.5	3860.5	1.16656	0.510321	0.883695
hsa-miR-novel-chr8_44537	3p	hsa-mir-novel-chr8_44537	MYNO706	AGGAAA	17	GAGGAAAAGAAACUAAU	hsa-miR-novel-chr8_44537	CGGAGGAAAAGAAACT	No	1				6	1	2	2	32	3	8	4	27.5	16	1.71875	0.514361	0.887182
hsa-miR-novel-chr1_20712	3p	hsa-mir-novel-chr1_20712	MYNO327	GGACCU	18	AGGACCUGCAGGAUGUGC	hsa-miR-novel-chr1_20712	AGGACCTGCAGGATGTGT	No	1				5		1		10		2		15	11	1.36364	0.514929	0.887182
hsa-miR-novel-chr3_31354	5p	hsa-mir-novel-chr3_31354	MYNO574	GCCCAG	17	UGCCCAGUGCUCUGAAA	hsa-miR-novel-chr3_31354	GCCCAGTGCTCTGAAT	No	4				119	2	16	2	838	33	210	27	445.5	128.5	3.46693	0.52278	0.896194
hsa-miR-504-5p	5p	hsa-mir-504	MI0003189	GACCCU	22	AGACCCUGGUCUGCACUCUAUC	MIMAT0002875	AGACCCTGGTCTGCACTCTATC	Yes	83	67	72	60	83	67	72	60	235	153	185	126	204	165.5	1.23263	0.525549	0.897215
hsa-miR-novel-chr19_18277	5p	hsa-mir-novel-chr19_18277	MYNO477	CCCUGU	17	UCCCUGUUCGGGCGCCA	hsa-miR-novel-chr19_18277	CCCTGTTCGGGCGCCA	No	8	2	2	2	13	2	4	2	54	6	16	7	40	21.5	1.86047	0.527771	0.897215
hsa-miR-novel-chr22_26137	5p	hsa-mir-novel-chr22_26137	MYNO196	GUGUUC	17	AGUGUUCAAAGCAGGCC	hsa-miR-novel-chr22_26137	GAGTGTTCAAAGCAGGCC	No	1				2				22		5		21	12.5	1.68	0.529769	0.897215
hsa-miR-novel-chrY_50747	3p	hsa-mir-novel-chrY_50747	MYNO4	GAGGUG	20	AGAGGUGAAAUUCUUGGACU	hsa-miR-novel-chrY_50747	AGAGGTGAAATTCTTGGACT	Yes	347	9	72	7	347	9	72	7	1845	46	458	42	955.5	260	3.675	0.529858	0.897215
hsa-miR-novel-chr2_28843	5p	hsa-mir-novel-chr2_28843	MYNO407	GUGCUU	19	AGUGCUUGGCUGAGGAGCU	hsa-miR-novel-chr2_28843	TGTGCTTGGCTGAGGAGCT	No	1				315	8	58	5	1269	46	338	30	667.5	194	3.44072	0.53105	0.897215
hsa-miR-novel-chrX_50637	5p	hsa-mir-novel-chrX_50637	MYNO805	UCUGCC	17	UUCUGCCCAGUGCUCUG	hsa-miR-novel-chrX_50637	ATTTCTGCCCAGTGCTCT	No	23	1	5	1	46	2	12	2	517	19	138	14	278	86	3.23256	0.532338	0.897215
hsa-miR-novel-chr18_16206	3p	hsa-mir-novel-chr18_16206	MYNO2	GGAAUG	22	UGGAAUGUAAAGAAGUAUGUAU	hsa-miR-novel-chr18_16206	TGGAATGTAAAGAAGTATGTAT	Yes	1323	110	404	60	1323	110	404	60	3541	230	1079	126	1895.5	612.5	3.09469	0.534041	0.897215
hsa-miR-1-3p	3p	hsa-mir-1-1	MI0000651	GGAAUG	22	UGGAAUGUAAAGAAGUAUGUAU	MIMAT0000416	TGGAATGTAAAGAAGTATGTAT	Yes	1323	110	404	60	1323	110	404	60	3580	230	1090	125	1915	617.5	3.10121	0.534236	0.897215
hsa-miR-1307-3p	3p	hsa-mir-1307	MI0006444	CUCGGC	22	ACUCGGCGUGGCGUCGGUCGUG	MIMAT0005951	ACTCGGCGTGGCGTCGGTCGTGG	No	22	20	21	17	87	106	102	77	433	440	457	299	446.5	388	1.15077	0.536484	0.897215
hsa-miR-126-5p	5p	hsa-mir-126	MI0000471	AUUAUU	21	CAUUAUUACUUUUGGUACGCG	MIMAT0000444	CATTATTACTTTTGGTACGCG	Yes	288	400	266	361	288	400	266	361	788	995	783	844	901.5	823.5	1.09472	0.544855	0.908319
hsa-miR-542-3p	3p	hsa-mir-542	MI0003686	GUGACA	22	UGUGACAGAUUGAUAACUGAAA	MIMAT0003389	TGTGACAGATTGATAACTGAAA	Yes	7	7	11	8	7	7	11	8	32	19	35	27	35.5	41	0.865854	0.545981	0.908319
hsa-miR-374a-3p	3p	hsa-mir-374a	MI0000782	UUAUCA	22	CUUAUCAGAUUGUAUUGUAAUU	MIMAT0004688	CTTATCAGATTGTATTGTAATT	Yes	141	76	190	102	141	76	190	102	222	126	301	166	184	243.5	0.755647	0.547116	0.908319
hsa-miR-novel-chr8_45571	5p	hsa-mir-novel-chr8_45571	MYNO708	GAGGCU	17	AGAGGCUGUUUCUGAGC	hsa-miR-novel-chr8_45571	AGAGGCTGTTTCTGAGC	Yes	3		1	1	3		1	1	16	1	5	1	18.5	13	1.42308	0.552045	0.911099
hsa-miR-novel-chr3_32288	5p	hsa-mir-novel-chr3_32288	MYNO814	AAGCAG	20	AAAGCAGGAUUCAGACUACA	hsa-miR-novel-chr3_32288	AAAGCAGGATTCAGACTACA	Yes	4	5	5	6	4	5	5	6	14	16	15	13	25	24	1.04167	0.552786	0.911099
hsa-miR-133a-5p	5p	hsa-mir-133a-1	MI0000450	GCUGGU	22	AGCUGGUAAAAUGGAACCAAAU	MIMAT0026478	AGCTGGTAAAATGGAACCAAAT	Yes	4		1		4		1		7		2		13.5	11	1.22727	0.563148	0.916993
hsa-miR-206	3p	hsa-mir-206	MI0000490	GGAAUG	22	UGGAAUGUAAGGAAGUGUGUGG	MIMAT0000462	TGGAATGTAAGGAAGTGTGTGG	Yes	155	5	54	2	155	5	54	2	646	18	203	10	342	116.5	2.93562	0.563321	0.916993
hsa-miR-664a-3p	3p	hsa-mir-664a	MI0006442	AUUCAU	23	UAUUCAUUUAUCCCCAGCCUACA	MIMAT0005949	TATTCATTTATCCCCAGCCTACA	Yes	27	29	31	34	27	29	31	34	55	50	53	56	62.5	64.5	0.968992	0.563564	0.916993
hsa-miR-150-5p	5p	hsa-mir-150	MI0000479	CUCCCA	22	UCUCCCAACCCUUGUACCAGUG	MIMAT0000451	TCTCCCAACCCTTGTACCAGTG	Yes	306	446	313	380	306	446	313	380	707	954	681	794	840.5	747.5	1.12441	0.564191	0.916993
hsa-miR-novel-chr2_29287	5p	hsa-mir-novel-chr2_29287	MYNO451	GCGGGG	17	AGCGGGGCCUCACGAUC	hsa-miR-novel-chr2_29287	TGAAAGCGGGGCCTCACGATC	No	3		1		3	1	2		23	1	8		22	14	1.57143	0.564857	0.916993
hsa-miR-16-2-3p	3p	hsa-mir-16-2	MI0000115	CAAUAU	22	CCAAUAUUACUGUGCUGCUUUA	MIMAT0004518	ACCAATATTACTGTGCTGCT	No	3	2	3	1	29	93	71	97	176	338	338	291	267	324.5	0.822804	0.565747	0.916993
hsa-miR-99b-5p	5p	hsa-mir-99b	MI0000746	ACCCGU	22	CACCCGUAGAACCGACCUUGCG	MIMAT0000689	CACCCGTAGAACCGACCTTGCG	Yes	1896	1372	1853	1050	1896	1372	1853	1050	5009	3484	4359	2586	4256.5	3482.5	1.22225	0.576083	0.918781
hsa-miR-novel-chr1_22503	5p	hsa-mir-novel-chr1_22503	MYNO410	CAAGGA	17	CCAAGGAAGGCAGCAGG	hsa-miR-novel-chr1_22503	ACATCCAAGGAAGGCAGCA	No	2				9		2		54		17		37	18.5	2	0.580492	0.918781
hsa-miR-29a-3p	3p	hsa-mir-29a	MI0000087	AGCACC	22	UAGCACCAUCUGAAAUCGGUUA	MIMAT0000086	TAGCACCATCTGAAATCGGTT	No	265	207	218	267	1086	631	671	782	3076	1997	2087	2273	2546.5	2190	1.16278	0.581748	0.918781
hsa-miR-19a-3p	3p	hsa-mir-19a	MI0000073	GUGCAA	23	UGUGCAAAUCUAUGCAAAACUGA	MIMAT0000073	TGTGCAAATCTATGTAAAACT	No	1	2	1	1	4	7	7	12	13	25	19	29	29	34	0.852941	0.587607	0.918781
hsa-miR-941	3p	hsa-mir-941-1	MI0005763	ACCCGG	23	CACCCGGCUGUGUGCACAUGUGC	MIMAT0004984	CACCCGGCTGTGTGCACATGTGC	Yes	9	6	8	4	9	6	8	4	23	18	21	15	30.5	28	1.08929	0.587607	0.918781
hsa-miR-193b-3p	3p	hsa-mir-193b	MI0003137	ACUGGC	22	AACUGGCCCUCAAAGUCCCGCU	MIMAT0002819	AACTGGCCCTCAAAGTCCCGCT	Yes	237	120	217	200	237	120	217	200	491	260	471	429	385.5	460	0.838043	0.59059	0.918781
hsa-miR-2110	5p	hsa-mir-2110	MI0010629	UGGGGA	22	UUGGGGAAACGGCCGCUGAGUG	MIMAT0010133	TTGGGGAAACGGCCGCTGAGT	No		1	1	1	3	3	4	4	10	7	10	9	18.5	19.5	0.948718	0.591752	0.918781
hsa-miR-9-5p	5p	hsa-mir-9-1	MI0000466	CUUUGG	23	UCUUUGGUUAUCUAGCUGUAUGA	MIMAT0000441	TCTTTGGTTATCTAGCTGTATGA	Yes	1	3	1	2	1	3	1	2	3	9	3	5	16	14	1.14286	0.591752	0.918781
hsa-miR-novel-chr8_45627	5p	hsa-mir-novel-chr8_45627	MYNO467	UCUGUG	17	AUCUGUGGGAUUAUGAC	hsa-miR-novel-chr8_45627	ACCATCTGTGGGATTATGAC	No	9		3		17	2	10	2	92	5	34	5	58.5	29.5	1.98305	0.591752	0.918781
hsa-miR-505-3p	3p	hsa-mir-505	MI0003190	GUCAAC	22	CGUCAACACUUGCUGGUUUCCU	MIMAT0002876	GTCAACACTTGCTGGTTTCCTCT	No	9	7	9	6	17	18	18	13	91	85	92	69	98	90.5	1.08287	0.592506	0.918781
hsa-miR-148a-5p	5p	hsa-mir-148a	MI0000253	AAGUUC	22	AAAGUUCUGAGACACUCCGACU	MIMAT0004549	AAAGTTCTGAGACACTCCGACT	Yes	41	61	36	52	41	61	36	52	68	94	60	81	91	80.5	1.13044	0.593971	0.918781
hsa-miR-512-3p	3p	hsa-mir-512-1	MI0003140	AGUGCU	22	AAGUGCUGUCAUAGCUGAGGUC	MIMAT0002823	AAGTGCTGTCATAGCTGAGGTC	Yes	1		3	1	1		3	1	4		8	1	12	14.5	0.827586	0.59839	0.918781
hsa-miR-191-5p	5p	hsa-mir-191	MI0000465	AACGGA	23	CAACGGAAUCCCAAAAGCAGCUG	MIMAT0000440	CAACGGAATCCCAAAAGCAGCT	No	467	838	628	653	1393	2053	2021	2081	3069	4778	4450	4448	3933.5	4459	0.882148	0.601217	0.918781
hsa-miR-378e	3p	hsa-mir-378e	MI0016750	CUGGAC	19	ACUGGACUUGGAGUCAGGA	MIMAT0018927	ACTGGACTTGGAGTC	No	2	1	2	1	9	2	2	4	28	10	13	14	29	23.5	1.23404	0.603845	0.918781
hsa-miR-novel-chr1_18757	3p	hsa-mir-novel-chr1_18757	MYNO536	CUGGCU	18	CCUGGCUCAGGAUGAACA	hsa-miR-novel-chr1_18757	TGGCTCAGGATGAACGCT	No	1		1		22	1	7	1	245	10	94	9	137.5	61.5	2.23577	0.6049	0.918781
hsa-miR-199a-3p	3p	hsa-mir-199a-1	MI0000242	CAGUAG	22	ACAGUAGUCUGCACAUUGGUUA	MIMAT0000232	ACAGTAGTCTGCACATTGGTT	No	585	517	844	623	2736	1857	3123	2104	6834	4835	8365	5443	5844.5	6914	0.845314	0.607132	0.918781
hsa-miR-199b-3p	3p	hsa-mir-199b	MI0000282	CAGUAG	22	ACAGUAGUCUGCACAUUGGUUA	MIMAT0004563	ACAGTAGTCTGCACATTGGTT	No	585	517	844	623	2736	1857	3123	2104	6834	4835	8365	5443	5844.5	6914	0.845314	0.607132	0.918781
hsa-miR-331-3p	3p	hsa-mir-331	MI0000812	CCCCUG	21	GCCCCUGGGCCUAUCCUAGAA	MIMAT0000760	GCCCCTGGGCCTATCCTAGAAT	No	6	5	6	8	27	19	23	20	86	59	85	77	82.5	91	0.906593	0.607402	0.918781
hsa-miR-200a-3p	3p	hsa-mir-200a	MI0000737	AACACU	22	UAACACUGUCUGGUAACGAUGU	MIMAT0000682	TAACACTGTCTGGTAACGATG	No	3	1	1		3	2	3	2	8	4	6	3	16	14.5	1.10345	0.609433	0.918781
hsa-miR-200b-3p	3p	hsa-mir-200b	MI0000342	AAUACU	22	UAAUACUGCCUGGUAAUGAUGA	MIMAT0000318	TAATACTGCCTGGTAATGATGA	Yes	4	3	5	4	4	3	5	4	17	17	18	13	27	25.5	1.05882	0.609433	0.918781
hsa-miR-novel-chr15_10263	3p	hsa-mir-novel-chr15_10263	MYNO263	UUCCUC	19	UUUCCUCUUCUUAACACCA	hsa-miR-novel-chr15_10263	CCTCTTCTTAACACCA	No	2				1		1		5	1	3		13	11.5	1.13044	0.609433	0.918781
hsa-miR-novel-chr12_5091	3p	hsa-mir-novel-chr12_5091	MYNO438	CGUGGG	17	UCGUGGGGAACCUGGCG	hsa-miR-novel-chr12_5091	CGTGTGGAACCTGGCGCT	No	1		1		23	1	7	1	134	2	50	3	78	36.5	2.13699	0.613661	0.918781
hsa-miR-92b-3p	3p	hsa-mir-92b	MI0003560	AUUGCA	22	UAUUGCACUCGUCCCGGCCUCC	MIMAT0003218	TATTGCACTCGTCCCGGCCTCT	No	34	13	22	13	44	17	26	13	139	67	99	58	113	88.5	1.27684	0.614197	0.918781
hsa-miR-30c-2-3p	3p	hsa-mir-30c-2	MI0000254	UGGGAG	22	CUGGGAGAAGGCUGUUUACUCU	MIMAT0004550	CTGGGAGAAGGCTGTTTACTCT	Yes	76	113	98	112	76	113	98	112	132	190	171	186	171	188.5	0.907162	0.618187	0.918781
hsa-miR-224-5p	5p	hsa-mir-224	MI0000301	AAGUCA	21	CAAGUCACUAGUGGUUCCGUU	MIMAT0000281	CAAGTCACTAGTGGTTCCGTTT	No	1173	293	778	188	6742	2444	4647	1439	12183	4675	8619	2767	8439	5703	1.47975	0.623448	0.918781
hsa-miR-novel-chr2_26580	5p	hsa-mir-novel-chr2_26580	MYNO413	CAAGGA	17	CCAAGGAAGGCAGCAGG	hsa-miR-novel-chr2_26580	ACATCCAAGGAAGGCAGCAGGCG	No	2				7	1	3		108	1	43		64.5	31.5	2.04762	0.624855	0.918781
hsa-miR-1249-3p	3p	hsa-mir-1249	MI0006384	CGCCCU	22	ACGCCCUUCCCCCCCUUCUUCA	MIMAT0005901	ACGCCCTTCCCCCCCTTCTTCA	Yes	2			1	2			1	5			2	12.5	11	1.13636	0.633492	0.918781
hsa-miR-205-5p	5p	hsa-mir-205	MI0000285	CCUUCA	22	UCCUUCAUUCCACCGGAGUCUG	MIMAT0000266	TCCTTCATTCCACCGGAGTCTGT	No	1			1	1	1	1	4	4	2	2	7	13	14.5	0.896552	0.633492	0.918781
hsa-miR-520a-3p	3p	hsa-mir-520a	MI0003149	AAGUGC	22	AAAGUGCUUCCCUUUGGACUGU	MIMAT0002834	AAAGTGCTTCCCTTTGGACTGT	Yes	3	2	2	2	3	2	2	2	9	4	6	4	16.5	15	1.1	0.633492	0.918781
hsa-miR-novel-chr16_12611	5p	hsa-mir-novel-chr16_12611	MYNO489	CAUCCU	17	ACAUCCUGGGGCUGGAG	hsa-miR-novel-chr16_12611	GTCACATCCTGGGGCTGGA	No			1		1		1		10		4		15	12	1.25	0.633492	0.918781
hsa-miR-378g	5p	hsa-mir-378g	MI0016761	CUGGGC	20	ACUGGGCUUGGAGUCAGAAG	MIMAT0018937	ACTGGGCTTGGAGTCAGAAGGC	No	3		2	1	8	9	9	8	29	23	26	22	36	34	1.05882	0.634852	0.918781
hsa-miR-140-5p	5p	hsa-mir-140	MI0000456	AGUGGU	22	CAGUGGUUUUACCCUAUGGUAG	MIMAT0000431	CAGTGGTTTTACCCTATGGTAG	Yes	71	57	101	61	71	57	101	61	250	169	322	185	219.5	263.5	0.833017	0.635866	0.918781
hsa-miR-194-5p	5p	hsa-mir-194-1	MI0000488	GUAACA	22	UGUAACAGCAACUCCAUGUGGA	MIMAT0000460	TGTAACAGCAACTCCATGTGGA	Yes	15	43	29	64	15	43	29	64	52	133	88	155	102.5	131.5	0.779468	0.636533	0.918781
hsa-miR-novel-chr18_15679	3p	hsa-mir-novel-chr18_15679	MYNO411	AGGAGU	18	CAGGAGUUCUGGGCUGUA	hsa-miR-novel-chr18_15679	AGGAGTTCTGGGCTGTAGTG	No	1				1		2	1	53		20	3	36.5	21.5	1.69767	0.643865	0.918781
hsa-miR-708-5p	5p	hsa-mir-708	MI0005543	AGGAGC	23	AAGGAGCUUACAAUCUAGCUGGG	MIMAT0004926	AAGGAGCTTACAATCTAGCTGGG	Yes	66	63	76	62	66	63	76	62	231	178	241	203	214.5	232	0.924569	0.645195	0.918781
hsa-miR-novel-chr8_45699	5p	hsa-mir-novel-chr8_45699	MYNO448	UCUGUG	19	AUCUGUGGGAUUAUGACUG	hsa-miR-novel-chr8_45699	ACCATCTGTGGGATTATGACTG	No	92	6	37	5	148	14	55	10	1236	104	592	83	680	347.5	1.95684	0.645717	0.918781
hsa-miR-326	3p	hsa-mir-326	MI0000808	CUCUGG	20	CCUCUGGGCCCUUCCUCCAG	MIMAT0000756	CCTCTGGGCCCTTCCTCCAGT	No	6	4	5	6	48	30	60	44	83	51	93	64	77	88.5	0.870056	0.647569	0.918781
hsa-miR-339-3p	3p	hsa-mir-339	MI0000815	GAGCGC	23	UGAGCGCCUCGACGACAGAGCCG	MIMAT0004702	TGAGCGCCTCGACGACAGAGC	No	3	5	4	5	12	18	10	15	41	60	34	53	60.5	53.5	1.13084	0.654295	0.918781
hsa-miR-30e-3p	3p	hsa-mir-30e	MI0000749	UUUCAG	22	CUUUCAGUCGGAUGUUUACAGC	MIMAT0000693	CTTTCAGTCGGATGTTTACAGT	No	147	148	152	104	315	356	353	259	819	900	908	691	869.5	809.5	1.07412	0.656018	0.918781
hsa-miR-582-3p	3p	hsa-mir-582	MI0003589	AACUGG	22	UAACUGGUUGAACAACUGAACC	MIMAT0004797	TAACTGGTTGAACAACTGAACC	Yes	19	10	20	13	19	10	20	13	21	11	22	16	26	29	0.896552	0.658118	0.918781
hsa-miR-5683	5p	hsa-mir-5683	MI0019284	ACAGAU	24	UACAGAUGCAGAUUCUCUGACUUC	MIMAT0022472	TACAGATGCAGATTCTCTGACT	No	1	1	1	1	14	6	10	6	23	10	17	8	26.5	22.5	1.17778	0.663139	0.918781
hsa-miR-4732-3p	3p	hsa-mir-4732	MI0017369	CCCUGA	21	GCCCUGACCUGUCCUGUUCUG	MIMAT0019856	GCCCTGACCTGTCCTGTTCTG	Yes		4	2	1		4	2	1	2	6	3	3	14	13	1.07692	0.666667	0.918781
hsa-miR-519d-3p	3p	hsa-mir-519d	MI0003162	AAAGUG	22	CAAAGUGCCUCCCUUUAGAGUG	MIMAT0002853	CAAAGTGCCTCCCTTTAGAGTGT	No	1				2	1	1	1	5	1	2	2	13	12	1.08333	0.666667	0.918781
hsa-miR-24-1-5p	5p	hsa-mir-24-1	MI0000080	GCCUAC	22	UGCCUACUGAGCUGAUAUCAGU	MIMAT0000079	GTGCCTACTGAGCTGATATC	No	1		1	1	8	6	5	5	28	18	21	20	33	30.5	1.08197	0.668138	0.918781
hsa-miR-210-3p	3p	hsa-mir-210	MI0000286	UGUGCG	22	CUGUGCGUGUGACAGCGGCUGA	MIMAT0000267	CTGTGCGTGTGACAGCGGCTGAA	No	8	6	8	6	9	8	12	7	48	40	55	41	54	58	0.931034	0.668958	0.918781
hsa-miR-novel-chr6_39365	5p	hsa-mir-novel-chr6_39365	MYNO11	UAGUCG	23	GUAGUCGUGGCCGAGUGGUUAAG	hsa-miR-novel-chr6_39365	GTAGTCGTGGCCGAGTGGTTAAG	Yes	24	1	10	1	24	1	10	1	88	6	42	8	57	35	1.62857	0.669238	0.918781
hsa-miR-novel-chr6_40665	5p	hsa-mir-novel-chr6_40665	MYNO10	UAGUCG	23	GUAGUCGUGGCCGAGUGGUUAAG	hsa-miR-novel-chr6_40665	GTAGTCGTGGCCGAGTGGTTAAG	Yes	24	1	10	1	24	1	10	1	88	6	42	8	57	35	1.62857	0.669238	0.918781
hsa-miR-34a-5p	5p	hsa-mir-34a	MI0000268	GGCAGU	22	UGGCAGUGUCUUAGCUGGUUGU	MIMAT0000255	TGGCAGTGTCTTAGCTGGTTGT	Yes	47	11	61	23	47	11	61	23	122	28	167	55	85	121	0.702479	0.671175	0.918781
hsa-miR-21-5p	5p	hsa-mir-21	MI0000077	AGCUUA	22	UAGCUUAUCAGACUGAUGUUGA	MIMAT0000076	TAGCTTATCAGACTGATGTTGA	Yes	6534	3233	9332	4624	6534	3233	9332	4624	23467	10474	31433	13386	16980.5	22419.5	0.757399	0.673107	0.918781
hsa-miR-378f	3p	hsa-mir-378f	MI0016756	CUGGAC	20	ACUGGACUUGGAGCCAGAAG	MIMAT0018932	ACTGGACTTGGAGTCAGAAGT	No	1	1	1		32	24	25	22	67	46	57	44	66.5	60.5	1.09917	0.675082	0.918781
hsa-miR-421	3p	hsa-mir-421	MI0003685	UCAACA	23	AUCAACAGACAUUAAUUGGGCGC	MIMAT0003339	ATCAACAGACATTAATTGGGCGT	No	9	6	5	7	12	9	11	7	43	35	42	40	49	51	0.960784	0.675557	0.918781
hsa-miR-21-3p	3p	hsa-mir-21	MI0000077	AACACC	21	CAACACCAGUCGAUGGGCUGU	MIMAT0004494	CAACACCAGTCGATGGGCTGTC	No	9	3	10	4	11	2	15	5	43	9	56	20	36	48	0.75	0.675794	0.918781
hsa-miR-6716-3p	3p	hsa-mir-6716	MI0022550	CCGAAC	22	UCCGAACUCUCCAUUCCUCUGC	MIMAT0025845	TCCGAACTCTCCATTCCTCTG	No	2	2	2	2	7	2	4	2	18	6	11	7	22	19	1.15789	0.682001	0.918781
hsa-miR-24-2-5p	5p	hsa-mir-24-2	MI0000081	GCCUAC	22	UGCCUACUGAGCUGAAACACAG	MIMAT0004497	GTGCCTACTGAGCTGAAACACA	No	1		1		85	49	70	49	262	133	199	126	207.5	172.5	1.2029	0.683255	0.918781
hsa-miR-6842-3p	3p	hsa-mir-6842	MI0022688	UGGCUG	22	UUGGCUGGUCUCUGCUCCGCAG	MIMAT0027587	TTGGCTGGTCTCTGCTCCGCAG	Yes	2	1	2	1	2	1	2	1	5	2	6	3	13.5	14.5	0.931034	0.683772	0.918781
hsa-miR-942-5p	5p	hsa-mir-942	MI0005767	CUUCUC	22	UCUUCUCUGUUUUGGCCAUGUG	MIMAT0004985	TCTTCTCTGTTTTGGCCATGTGA	No		1		1		2	1	2	3	8	5	9	15.5	17	0.911765	0.685515	0.918781
hsa-miR-497-5p	5p	hsa-mir-497	MI0003138	AGCAGC	21	CAGCAGCACACUGUGGUUUGU	MIMAT0002820	CAGCAGCACACTGTGGTTTGT	Yes	47	39	46	50	47	39	46	50	152	131	140	155	151.5	157.5	0.961905	0.687652	0.918781
hsa-miR-365a-3p	3p	hsa-mir-365a	MI0000767	AAUGCC	22	UAAUGCCCCUAAAAAUCCUUAU	MIMAT0000710	TAATGCCCCTAAAAATCCTTAT	Yes	55	109	49	75	55	109	49	75	216	309	213	263	272.5	248	1.09879	0.688214	0.918781
hsa-miR-365b-3p	3p	hsa-mir-365b	MI0000769	AAUGCC	22	UAAUGCCCCUAAAAAUCCUUAU	MIMAT0022834	TAATGCCCCTAAAAATCCTTAT	Yes	55	109	49	75	55	109	49	75	216	309	213	263	272.5	248	1.09879	0.688214	0.918781
hsa-miR-10b-3p	3p	hsa-mir-10b	MI0000267	CAGAUU	22	ACAGAUUCGAUUCUAGGGGAAU	MIMAT0004556	CAGATTCGATTCTAGGGGAAT	No	20	32	27	26	25	43	49	35	90	133	138	109	121.5	133.5	0.910112	0.689019	0.918781
hsa-miR-642a-5p	5p	hsa-mir-642a	MI0003657	UCCCUC	22	GUCCCUCUCCAAAUGUGUCUUG	MIMAT0003312	GTCCCTCTCCAAATGTGTCTTG	Yes	2	18	2	11	2	18	2	11	5	35	3	21	30	22	1.36364	0.692308	0.918781
hsa-miR-7-5p	5p	hsa-mir-7-1	MI0000263	GGAAGA	23	UGGAAGACUAGUGAUUUUGUUGU	MIMAT0000252	TGGAAGACTAGTGATTTTGTTGTT	No	17	53	34	70	77	241	111	282	143	451	240	554	307	407	0.7543	0.693905	0.918781
hsa-miR-155-5p	5p	hsa-mir-155	MI0000681	UAAUGC	23	UUAAUGCUAAUCGUGAUAGGGGU	MIMAT0000646	TTAATGCTAATCGTGATAGGGGT	Yes	91	40	125	43	91	40	125	43	242	98	357	112	180	244.5	0.736196	0.694381	0.918781
hsa-miR-139-3p	3p	hsa-mir-139	MI0000261	GGAGAC	23	UGGAGACGCGGCCCUGUUGGAGU	MIMAT0004552	TGGAGACGCGGCCCTGTTGGAGT	Yes	30	41	44	31	30	41	44	31	68	84	98	69	86	93.5	0.919786	0.695019	0.918781
hsa-miR-1260b	5p	hsa-mir-1260b	MI0014197	UCCCAC	19	AUCCCACCACUGCCACCAU	MIMAT0015041	ATCCCACCGCTGCCACCA	No	2	1	1	2	104	39	54	71	261	85	118	148	183	143	1.27972	0.697956	0.918781
hsa-let-7f-2-3p	3p	hsa-let-7f-2	MI0000068	UAUACA	22	CUAUACAGUCUACUGUCUUUCC	MIMAT0004487	CTATACAGTCTACTGTCTTTCT	No	3	2	3	2	12	11	15	10	19	15	23	15	27	29	0.931034	0.698489	0.918781
hsa-miR-1343-3p	3p	hsa-mir-1343	MI0017320	UCCUGG	22	CUCCUGGGGCCCGCACUCUCGC	MIMAT0019776	CTCCTGGGGCCCGCACTCTCGC	Yes	1	1	1	1	1	1	1	1	2	3	1	3	12.5	12	1.04167	0.698489	0.918781
hsa-miR-217	5p	hsa-mir-217	MI0000293	ACUGCA	23	UACUGCAUCAGGAACUGAUUGGA	MIMAT0000274	TACTGCATCAGGAACTGATTGGA	Yes	1		1	1	1		1	1	2		2	1	11	11.5	0.956522	0.698489	0.918781
hsa-miR-23b-5p	5p	hsa-mir-23b	MI0000439	GGGUUC	22	UGGGUUCCUGGCAUGCUGAUUU	MIMAT0004587	TGGGTTCCTGGCATGCTGATT	No	2	1	2	1	1	1	1	1	5	3	5	4	14	14.5	0.965517	0.698489	0.918781
hsa-miR-27b-5p	5p	hsa-mir-27b	MI0000440	GAGCUU	22	AGAGCUUAGCUGAUUGGUGAAC	MIMAT0004588	AGAGCTTAGCTGATTGGTGAAC	Yes	9	11	8	11	9	11	8	11	19	23	19	27	31	33	0.939394	0.698489	0.918781
hsa-miR-301a-5p	5p	hsa-mir-301a	MI0000745	CUCUGA	22	GCUCUGACUUUAUUGCACUACU	MIMAT0022696	GCTCTGACTTTATTGCACTACT	Yes	3	1	4	2	3	1	4	2	5	1	5	3	13	14	0.928571	0.698489	0.918781
hsa-miR-4421	3p	hsa-mir-4421	MI0016758	CCUGUC	22	ACCUGUCUGUGGAAAGGAGCUA	MIMAT0018934	ACCTGTCTGTGGAAAGGAGCTAT	No		1		1		2	1	1	3	9	3	6	16	14.5	1.10345	0.698489	0.918781
hsa-miR-489-3p	3p	hsa-mir-489	MI0003124	UGACAU	22	GUGACAUCACAUAUACGGCAGC	MIMAT0002805	GTGACATCACATATACGGCAGC	Yes	1		1		1		1		1		2		10.5	11	0.954545	0.698489	0.918781
hsa-miR-505-5p	5p	hsa-mir-505	MI0003190	GGAGCC	22	GGGAGCCAGGAAGUAUUGAUGU	MIMAT0004776	GGGAGCCAGGAAGTATTGATGTT	No		1	1			1	1	1		2	2	1	11	11.5	0.956522	0.698489	0.918781
hsa-miR-518a-3p	3p	hsa-mir-518a-1	MI0003170	AAAGCG	22	GAAAGCGCUUCCCUUUGCUGGA	MIMAT0002863	GAAAGCGCTTCCCTTTGCTGGA	Yes	1		1		1		1		2		1		11	10.5	1.04762	0.698489	0.918781
hsa-miR-518f-3p	3p	hsa-mir-518f	MI0003154	AAAGCG	21	GAAAGCGCUUCUCUUUAGAGG	MIMAT0002842	GAAAGCGCTTCTCTTTAGAGGA	No	1				1		1		2		1		11	10.5	1.04762	0.698489	0.918781
hsa-miR-625-5p	5p	hsa-mir-625	MI0003639	GGGGGA	21	AGGGGGAAAGUUCUAUAGUCC	MIMAT0003294	AGGGGGAAAGTTCTATAGTCCT	No		1				1	1	1	1	3	1	2	12	11.5	1.04348	0.698489	0.918781
hsa-miR-653-3p	3p	hsa-mir-653	MI0003674	UCACUG	22	UUCACUGGAGUUUGUUUCAAUA	MIMAT0026625	TTCACTGGAGTTTGTTTCAAT	No	2			1	3	1	3		5	1	3	1	13	12	1.08333	0.698489	0.918781
hsa-miR-676-3p	3p	hsa-mir-676	MI0016436	UGUCCU	21	CUGUCCUAAGGUUGUUGAGUU	MIMAT0018204	CTGTCCTAAGGTTGTTGAGTTT	No	1		1		1	1		1	2	1	3	1	11.5	12	0.958333	0.698489	0.918781
hsa-miR-766-3p	3p	hsa-mir-766	MI0003836	CUCCAG	22	ACUCCAGCCCCACAGCCUCAGC	MIMAT0003888	ACTCCAGCCCCACAGCCTCAGC	Yes	1	1		1	1	1		1	1	2		2	11.5	11	1.04546	0.698489	0.918781
hsa-miR-891a-5p	5p	hsa-mir-891a	MI0005524	GCAACG	22	UGCAACGAACCUGAGCCACUGA	MIMAT0004902	TGCAACGAACCTGAGCCACTGA	Yes	1		1	1	1		1	1	2		2	1	11	11.5	0.956522	0.698489	0.918781
hsa-miR-940	3p	hsa-mir-940	MI0005762	AGGCAG	21	AAGGCAGGGCCCCCGCUCCCC	MIMAT0004983	AAGGCAGGGCCCCCGCTCCCCT	No			1		1		1		1		2		10.5	11	0.954545	0.698489	0.918781
hsa-miR-novel-chr11_3261	3p	hsa-mir-novel-chr11_3261	MYNO32	UCGCUG	21	UUCGCUGGGAAUUCAGCCUCU	hsa-miR-novel-chr11_3261	TTCGCTGGGAATTCAGCCTCT	Yes	1		1		1		1		2		1		11	10.5	1.04762	0.698489	0.918781
hsa-miR-novel-chr12_5932	5p	hsa-mir-novel-chr12_5932	MYNO493	GGAUAU	17	UGGAUAUCUAGGCUCCU	hsa-miR-novel-chr12_5932	ACGATGGATATCTAGGCT	No	1				1		1		4		2		12	11	1.09091	0.698489	0.918781
hsa-miR-novel-chr20_23228	5p	hsa-mir-novel-chr20_23228	MYNO174	CUGAAA	23	GCUGAAAGCCGUUUCCCGUGUUU	hsa-miR-novel-chr20_23228	TGCTGAAAGCCGTTTCCCGTGT	No	1			1	1	1	1	1	3	1	1	2	12	11.5	1.04348	0.698489	0.918781
hsa-miR-novel-chr5_38863	5p	hsa-mir-novel-chr5_38863	MYNO816	UCCAGU	17	GUCCAGUUUUCCCAGGA	hsa-miR-novel-chr5_38863	GTCCAGTTTTCCCAGGA	Yes	2	1	2	1	2	1	2	1	4	2	3	2	13	12.5	1.04	0.698489	0.918781
hsa-miR-novel-chr6_40197	3p	hsa-mir-novel-chr6_40197	MYNO30	AAGGUC	22	UAAGGUCCCUGAGAAUGGCUAU	hsa-miR-novel-chr6_40197	TAAGGTCCCTGAGAATGGCTAT	Yes	1		1		1		1		1		2		10.5	11	0.954545	0.698489	0.918781
hsa-miR-543	3p	hsa-mir-543	MI0005565	AACAUU	22	AAACAUUCGCGGUGCACUUCUU	MIMAT0004954	AAACATTCGCGGTGCACTTCTT	Yes	15	12	27	7	15	12	27	7	28	19	54	12	33.5	43	0.77907	0.701481	0.920946
hsa-miR-1287-5p	5p	hsa-mir-1287	MI0006349	GCUGGA	22	UGCUGGAUCAGUGGUUCGAGUC	MIMAT0005878	TGCTGGATCAGTGGTTCGAGTC	Yes	15	10	10	10	15	10	10	10	47	25	34	28	46	41	1.12195	0.703826	0.922254
hsa-miR-novel-chr3_32673	5p	hsa-mir-novel-chr3_32673	MYNO525	AUGACU	18	GAUGACUGGGGUGAAGUU	hsa-miR-novel-chr3_32673	GATGACTGGGGTGAAGTC	No	2		1		2	1	3		15	1	9		18	14.5	1.24138	0.714938	0.934483
hsa-miR-424-3p	3p	hsa-mir-424	MI0001446	AAAACG	21	CAAAACGUGAGGCGCUGCUAU	MIMAT0004749	CAAAACGTGAGGCGCTGCTATA	No	9	9	11	5	7	8	14	6	28	26	44	20	37	42	0.880952	0.718282	0.934483
hsa-miR-126-3p	3p	hsa-mir-126	MI0000471	CGUACC	22	UCGUACCGUGAGUAAUAAUGCG	MIMAT0000445	TCGTACCGTGAGTAATAATGCG	Yes	15374	21297	16939	17134	15374	21297	16939	17134	43008	50667	46572	43720	46847.5	45156	1.03746	0.719089	0.934483
hsa-miR-125b-2-3p	3p	hsa-mir-125b-2	MI0000470	CACAAG	22	UCACAAGUCAGGCUCUUGGGAC	MIMAT0004603	ACAAGTCAGGCTCTTGGGACCT	No	7	4	5	5	57	55	62	43	275	230	270	201	262.5	245.5	1.06925	0.719839	0.934483
hsa-miR-1296-5p	5p	hsa-mir-1296	MI0003780	UAGGGC	22	UUAGGGCCCUGGCUCCAUCUCC	MIMAT0005794	TTAGGGCCCTGGCTCCATCTCC	Yes	5	3	7	5	5	3	7	5	18	8	19	12	23	25.5	0.901961	0.721793	0.934483
hsa-miR-518b	3p	hsa-mir-518b	MI0003156	AAAGCG	22	CAAAGCGCUCCCCUUUAGAGGU	MIMAT0002844	CAAAGCGCTCCCCTTTAGAGGT	Yes	4	1	7	2	4	1	7	2	9	2	13	3	15.5	18	0.861111	0.721793	0.934483
hsa-miR-361-5p	5p	hsa-mir-361	MI0000760	UAUCAG	22	UUAUCAGAAUCUCCAGGGGUAC	MIMAT0000703	TTATCAGAATCTCCAGGGGTAC	Yes	52	71	55	57	52	71	55	57	200	249	213	216	234.5	224.5	1.04454	0.723182	0.934483
hsa-miR-128-3p	3p	hsa-mir-128-1	MI0000447	CACAGU	21	UCACAGUGAACCGGUCUCUUU	MIMAT0000424	TCACAGTGAACCGGTCTCTTT	Yes	174	76	138	48	174	76	138	48	768	320	636	208	554	432	1.28241	0.73174	0.94087
hsa-miR-483-3p	3p	hsa-mir-483	MI0002467	CACUCC	21	UCACUCCUCUCCUCCCGUCUU	MIMAT0002173	CACTCCTCTCCTCCCGTCTTCT	No	3	5	4	3	20	21	40	14	75	73	113	57	84	95	0.884211	0.732502	0.94087
hsa-miR-511-5p	5p	hsa-mir-511	MI0003127	UGUCUU	21	GUGUCUUUUGCUCUGCAGUCA	MIMAT0002808	GTGTCTTTTGCTCTGCAGTCA	Yes	51	14	35	13	51	14	35	13	130	32	92	24	91	68	1.33824	0.736915	0.94087
hsa-miR-95-3p	3p	hsa-mir-95	MI0000097	UCAACG	22	UUCAACGGGUAUUUAUUGAGCA	MIMAT0000094	TTCAACGGGTATTTATTGAGC	No	30	26	28	26	71	56	77	52	186	140	175	125	173	160	1.08125	0.738796	0.94087
hsa-miR-novel-chr16_12817	5p	hsa-mir-novel-chr16_12817	MYNO563	GCAGGA	19	AGCAGGACGGUGGCCAUGG	hsa-miR-novel-chr16_12817	AGCAGGACGGTGGCCATGG	Yes	5	3	4	4	5	3	4	4	157	13	95	12	95	63.5	1.49606	0.741113	0.94087
hsa-miR-335-5p	5p	hsa-mir-335	MI0000816	CAAGAG	23	UCAAGAGCAAUAACGAAAAAUGU	MIMAT0000765	TCAAGAGCAATAACGAAAAATG	No	95	142	89	116	176	293	195	266	456	691	462	585	583.5	533.5	1.09372	0.742408	0.94087
hsa-miR-novel-chr19_17783	5p	hsa-mir-novel-chr19_17783	MYNO512	GGCUCA	20	UGGCUCAGUUCAGCAGGAAC	hsa-miR-novel-chr19_17783	TGGCTCAGTTCAGCAGGAAC	Yes	714	515	621	528	714	515	621	528	1870	1391	1677	1370	1640.5	1533.5	1.06977	0.742965	0.94087
hsa-miR-450a-5p	5p	hsa-mir-450a-1	MI0001652	UUUGCG	22	UUUUGCGAUGUGUUCCUAAUAU	MIMAT0001545	TTTTGCGATGTGTTCCTAAT	No	5	3	7	4	21	13	22	13	37	24	43	26	40.5	44.5	0.910112	0.744449	0.94087
hsa-miR-1301-3p	3p	hsa-mir-1301	MI0003815	UGCAGC	24	UUGCAGCUGCCUGGGAGUGACUUC	MIMAT0005797	TTGCAGCTGCCTGGGAGTGACT	No	2	2	3	1	3	4	5	2	16	17	19	11	26.5	25	1.06	0.745543	0.94087
hsa-miR-24-3p	3p	hsa-mir-24-1	MI0000080	GGCUCA	22	UGGCUCAGUUCAGCAGGAACAG	MIMAT0000080	TGGCTCAGTTCAGCAGGAAC	No	192	157	205	146	714	515	621	528	1885	1406	1697	1382	1655.5	1549.5	1.06841	0.747022	0.941001
hsa-miR-221-5p	5p	hsa-mir-221	MI0000298	CCUGGC	22	ACCUGGCAUACAAUGUAGAUUU	MIMAT0004568	ACCTGGCATACAATGTAGATT	No	19	11	15	10	45	30	34	27	126	67	105	61	106.5	93	1.14516	0.748911	0.941645
hsa-miR-204-5p	5p	hsa-mir-204	MI0000284	UCCCUU	22	UUCCCUUUGUCAUCCUAUGCCU	MIMAT0000265	TTCCCTTTGTCATCCTATGCCT	Yes	31	12	19	17	31	12	19	17	68	24	40	36	56	48	1.16667	0.751931	0.943707
hsa-miR-23a-3p	3p	hsa-mir-23a	MI0000079	UCACAU	21	AUCACAUUGCCAGGGAUUUCC	MIMAT0000078	ATCACATTGCCAGGGATTTCCA	No	1321	1278	1303	1263	1463	1118	1679	1273	6889	5985	6572	5900	6447	6246	1.03218	0.755315	0.946218
hsa-miR-27a-3p	3p	hsa-mir-27a	MI0000085	UCACAG	21	UUCACAGUGGCUAAGUUCCGC	MIMAT0000084	TTCACAGTGGCTAAGTTCCGA	No	374	150	314	177	2747	1474	2277	1372	9294	4547	7454	4430	6930.5	5952	1.1644	0.761247	0.949693
hsa-miR-22-5p	5p	hsa-mir-22	MI0000078	GUUCUU	22	AGUUCUUCAGUGGCAAGCUUUA	MIMAT0004495	AGTTCTTCAGTGGCAAGCTTT	No	71	51	82	60	221	144	180	114	376	243	337	221	319.5	289	1.10554	0.762578	0.949693
hsa-miR-642a-3p	3p	hsa-mir-642a	MI0003657	GACACA	22	AGACACAUUUGGAGAGGGAACC	MIMAT0020924	AGACACATTTGGAGAGGGAAC	No		1		1		1		2		3		5	11.5	12.5	0.92	0.764298	0.949693
hsa-miR-146a-5p	5p	hsa-mir-146a	MI0000477	GAGAAC	22	UGAGAACUGAAUUCCAUGGGUU	MIMAT0000449	TGAGAACTGAATTCCATGGGTT	Yes	1720	529	1136	693	1720	529	1136	693	3469	1087	2329	1361	2288	1855	1.23342	0.768319	0.949693
hsa-miR-149-5p	5p	hsa-mir-149	MI0000478	CUGGCU	23	UCUGGCUCCGUGUCUUCACUCCC	MIMAT0000450	TCTGGCTCCGTGTCTTCACTCT	No	10	4	7	3	13	3	9	3	67	21	51	18	54	44.5	1.21348	0.769098	0.949693
hsa-miR-455-5p	5p	hsa-mir-455	MI0003513	AUGUGC	22	UAUGUGCCUUUGGACUACAUCG	MIMAT0003150	TATGTGCCTTTGGACTACATCGT	No	40	28	56	36	249	164	301	175	593	361	688	392	487	550	0.885455	0.769478	0.949693
hsa-miR-1323	5p	hsa-mir-1323	MI0003786	CAAAAC	22	UCAAAACUGAGGGGCAUUUUCU	MIMAT0005795	TCAAAACTGAGGGGCATTTTCT	Yes	1	1	2	1	1	1	2	1	2	2	4	1	12	12.5	0.96	0.770584	0.949693
hsa-miR-215-3p	3p	hsa-mir-215	MI0000291	CUGUCA	23	UCUGUCAUUUCUUUAGGCCAAUA	MIMAT0026476	TCTGTCATTTCTTTAGGCCAAT	No		1	1	1	1	3	2	2	1	4	3	3	12.5	13	0.961538	0.770584	0.949693
hsa-miR-novel-chr3_32499	5p	hsa-mir-novel-chr3_32499	MYNO432	ACCUCC	23	GACCUCCUGGGAUCGCAUCUGGA	hsa-miR-novel-chr3_32499	GACCTCCTGGGATCGCATCTGGA	Yes		3	1	1		3	1	1		6	2	2	13	12	1.08333	0.770584	0.949693
hsa-miR-214-5p	5p	hsa-mir-214	MI0000290	GCCUGU	22	UGCCUGUCUACACUUGCUGUGC	MIMAT0004564	TGCCTGTCTACACTTGCTGTGC	Yes	67	41	64	39	67	41	64	39	161	87	136	83	134	119.5	1.12134	0.780221	0.956887
hsa-miR-34c-5p	5p	hsa-mir-34c	MI0000743	GGCAGU	23	AGGCAGUGUAGUUAGCUGAUUGC	MIMAT0000686	AGGCAGTGTAGTTAGCTGATTGC	Yes	12	5	9	4	12	5	9	4	36	11	28	9	33.5	28.5	1.17544	0.780313	0.956887
hsa-miR-122-5p	5p	hsa-mir-122	MI0000442	GGAGUG	22	UGGAGUGUGACAAUGGUGUUUG	MIMAT0000421	TGGAGTGTGACAATGGTGTTT	No	10	4	6	9	17	6	11	27	55	15	30	55	45	52.5	0.857143	0.780618	0.956887
hsa-miR-99b-3p	3p	hsa-mir-99b	MI0000746	AAGCUC	22	CAAGCUCGUGUCUGUGGGUCCG	MIMAT0004678	CAAGCTCGTGTCTGTGGGTCCGT	No	29	21	31	14	70	37	61	31	260	164	241	139	222	200	1.11	0.783164	0.958291
hsa-miR-151a-5p	5p	hsa-mir-151a	MI0000809	CGAGGA	21	UCGAGGAGCUCACAGUCUAGU	MIMAT0004697	TCGAGGAGCTCACAGTCTAGT	Yes	190	81	228	93	190	81	228	93	268	112	336	125	200	240.5	0.831601	0.78675	0.960959
hsa-miR-novel-chr3_31931	3p	hsa-mir-novel-chr3_31931	MYNO241	GUAAAC	17	UGUAAACAUCCUUGACA	hsa-miR-novel-chr3_31931	TGTAAACATCCTTGACA	Yes	7	4	7	3	7	4	7	3	23	9	18	9	26	23.5	1.10638	0.792207	0.963022
hsa-miR-132-5p	5p	hsa-mir-132	MI0000449	CCGUGG	22	ACCGUGGCUUUCGAUUGUUACU	MIMAT0004594	ACCGTGGCTTTCGATTGTTACT	Yes	29	19	29	16	29	19	29	16	125	49	101	45	97	83	1.16867	0.794738	0.963022
hsa-miR-1303	3p	hsa-mir-1303	MI0006370	UUAGAG	22	UUUAGAGACGGGGUCUUGCUCU	MIMAT0005891	TTTTAGAGACGGGGTCTTGCTCT	No	19	5	17	4	19	16	15	16	60	29	51	27	54.5	49	1.11224	0.805394	0.963022
hsa-miR-151a-3p	3p	hsa-mir-151a	MI0000809	UAGACU	21	CUAGACUGAAGCUCCUUGAGG	MIMAT0000757	CTAGACTGAAGCTCCTTGAGG	Yes	2239	1577	2717	1551	2239	1577	2717	1551	5428	4075	6561	3802	4761.5	5191.5	0.917172	0.805869	0.963022
hsa-miR-7706	3p	hsa-mir-7706	MI0025242	GAAGCG	24	UGAAGCGCCUGUGCUCUGCCGAGA	MIMAT0030021	TGAAGCGCCTGTGCTCTGCCGAG	No	4	2	3	1	10	5	9	5	42	25	41	18	43.5	39.5	1.10127	0.805971	0.963022
hsa-miR-215-5p	5p	hsa-mir-215	MI0000291	UGACCU	21	AUGACCUAUGAAUUGACAGAC	MIMAT0000272	ATGACCTATGAATTGACAGACA	No	45	68	48	63	184	289	235	293	328	519	404	503	433.5	463.5	0.935275	0.806516	0.963022
hsa-miR-2277-5p	5p	hsa-mir-2277	MI0011284	GCGCGG	24	AGCGCGGGCUGAGCGCUGCCAGUC	MIMAT0017352	AGCGCGGGCTGAGCGCTGCCAGT	No	2	2	2	1	3	1	2	2	7	4	6	4	15.5	15	1.03333	0.80755	0.963022
hsa-miR-509-3-5p	5p	hsa-mir-509-3	MI0005717	ACUGCA	22	UACUGCAGACGUGGCAAUCAUG	MIMAT0004975	TACTGCAGACGTGGCAATCATG	Yes	1		1		1		1		2		3		11	11.5	0.956522	0.80755	0.963022
hsa-miR-520g-3p	3p	hsa-mir-520g	MI0003166	CAAAGU	24	ACAAAGUGCUUCCCUUUAGAGUGU	MIMAT0002858	CAAAGTGCTTCCCTTTAGAGTGT	No			1	1	2	1	2	1	4	1	4	2	12.5	13	0.961538	0.80755	0.963022
hsa-miR-6516-5p	5p	hsa-mir-6516	MI0025513	UUGCAG	22	UUUGCAGUAACAGGUGUGAGCA	MIMAT0030417	TTTGCAGTAACAGGTGTGAGC	No	1				1	1	1	1	4	1	3	1	12.5	12	1.04167	0.80755	0.963022
hsa-miR-novel-chr7_43009	3p	hsa-mir-novel-chr7_43009	MYNO414	UCUGAC	22	CUCUGACCUCUGACCCUCUAGC	hsa-miR-novel-chr7_43009	CTCTGACCTCTGACCCTCTAGT	No	1				1		1		2		3		11	11.5	0.956522	0.80755	0.963022
hsa-miR-novel-chr9_46540	5p	hsa-mir-novel-chr9_46540	MYNO85	GCUGCG	18	CGCUGCGGUGAGCCUUGA	hsa-miR-novel-chr9_46540	CCGCTGCGGTGAGCCTTGA	No			1		1		1		6		4		13	12	1.08333	0.80755	0.963022
hsa-miR-92a-3p	3p	hsa-mir-92a-1	MI0000093	AUUGCA	22	UAUUGCACUUGUCCCGGCCUGU	MIMAT0000092	TATTGCACTTGTCCCGGCCTGT	Yes	1005	1920	1421	1582	1005	1920	1421	1582	2409	5062	3775	4453	3745.5	4124	0.90822	0.80815	0.963022
hsa-miR-193a-3p	3p	hsa-mir-193a	MI0000487	ACUGGC	22	AACUGGCCUACAAAGUCCCAGU	MIMAT0000459	AACTGGCCTACAAAGTCCCAGT	Yes	4	1	7	2	4	1	7	2	24	7	22	14	25.5	28	0.910714	0.815068	0.968043
hsa-miR-146b-3p	3p	hsa-mir-146b	MI0003129	GCCCUG	22	UGCCCUGUGGACUCAGUUCUGG	MIMAT0004766	GCCCTGTGGACTCAGTTCTGGT	No			1		29	4	34	9	66	7	77	18	46.5	57.5	0.808696	0.816718	0.968043
hsa-miR-145-5p	5p	hsa-mir-145	MI0000461	UCCAGU	23	GUCCAGUUUUCCCAGGAAUCCCU	MIMAT0000437	GTCCAGTTTTCCCAGGAATCCCT	Yes	2532	6192	2439	5134	2532	6192	2439	5134	4908	10836	4865	8989	7882	6937	1.13623	0.818024	0.968043
hsa-miR-516b-5p	5p	hsa-mir-516b-1	MI0003172	UCUGGA	22	AUCUGGAGGUAAGAAGCACUUU	MIMAT0002859	ATCTGGAGGTAAGAAGCACTTT	Yes	24	5	30	8	24	5	30	8	38	7	46	11	32.5	38.5	0.844156	0.821432	0.970396
hsa-miR-151b	3p	hsa-mir-151b	MI0003772	CGAGGA	18	UCGAGGAGCUCACAGUCU	MIMAT0010214	TCGAGGAGCTCACAGTCTAGC	No	6	1	5	2	15	6	18	7	41	14	47	18	37.5	42.5	0.882353	0.824318	0.970987
hsa-miR-378d	3p	hsa-mir-378d-1	MI0016749	CUGGAC	20	ACUGGACUUGGAGUCAGAAA	MIMAT0018926	ACTGGACTTGGAGTCAGAA	No	50	25	35	25	63	36	54	49	198	104	149	129	161	149	1.08054	0.826105	0.970987
hsa-miR-29c-5p	5p	hsa-mir-29c	MI0000735	GACCGA	22	UGACCGAUUUCUCCUGGUGUUC	MIMAT0004673	TGACCGATTTCTCCTGGTGTT	No	6	3	5	6	44	29	40	33	157	102	128	117	139.5	132.5	1.05283	0.826191	0.970987
hsa-miR-1976	3p	hsa-mir-1976	MI0009986	CUCCUG	20	CCUCCUGCCCUCCUUGCUGU	MIMAT0009451	CCTCCTGCCCTCCTTGCTGTAGT	No				1	1	1	1	2	1	5	3	4	13	13.5	0.962963	0.830969	0.971595
hsa-miR-93-3p	3p	hsa-mir-93	MI0000095	CUGCUG	22	ACUGCUGAGCUAGCACUUCCCG	MIMAT0004509	ACTGCTGAGCTAGCACTTCCCGA	No	2	3	3	2	4	5	5	5	11	10	13	9	20.5	21	0.97619	0.830969	0.971595
hsa-miR-novel-chr13_7067	3p	hsa-mir-novel-chr13_7067	MYNO299	UGUGCC	22	AUGUGCCUAGUGGCUGCUGUCU	hsa-miR-novel-chr13_7067	ATGTGCCTAGTGGCTGCTGTCT	Yes	2		1	1	2		1	1	5	1	3	2	13	12.5	1.04	0.830969	0.971595
hsa-miR-novel-chr16_12887	5p	hsa-mir-novel-chr16_12887	MYNO798	UGUGAU	17	AUGUGAUUUCUGCCCAG	hsa-miR-novel-chr16_12887	ATGTGATTTCTGCCCAG	Yes	17	2	10	1	17	2	10	1	222	16	168	10	129	99	1.30303	0.838719	0.976523
hsa-miR-novel-chr18_15587	3p	hsa-mir-novel-chr18_15587	MYNO34	UGAAAC	18	UUGAAACUGUACCCCUUG	hsa-miR-novel-chr18_15587	TTGAAACTGTACCCCTTG	Yes	3		2	1	3		2	1	15		10	1	17.5	15.5	1.12903	0.840383	0.976523
hsa-miR-660-5p	5p	hsa-mir-660	MI0003684	ACCCAU	22	UACCCAUUGCAUAUCGGAGUUG	MIMAT0003338	TACCCATTGCATATCGGAGTTGT	No	14	12	16	17	130	78	110	105	197	123	173	164	170	178.5	0.952381	0.840801	0.976523
hsa-miR-598-3p	3p	hsa-mir-598	MI0003610	ACGUCA	22	UACGUCAUCGUUGUCAUCGUCA	MIMAT0003266	TACGTCATCGTTGTCATCGTC	No	11	11	10	10	10	16	12	14	32	40	33	37	46	45	1.02222	0.843826	0.978266
hsa-miR-345-5p	5p	hsa-mir-345	MI0000825	CUGACU	22	GCUGACUCCUAGUCCAGGGCUC	MIMAT0000772	GCTGACTCCTAGTCCAGGGCTCT	No	18	24	20	23	21	28	17	27	87	106	83	104	106.5	103.5	1.02899	0.851841	0.984961
hsa-miR-193a-5p	5p	hsa-mir-193a	MI0000487	GGGUCU	22	UGGGUCUUUGCGGGCGAGAUGA	MIMAT0004614	TGGGTCTTTGCGGGCGAGATGA	Yes	52	89	60	79	52	89	60	79	223	331	238	291	287	274.5	1.04554	0.854619	0.984961
hsa-miR-532-5p	5p	hsa-mir-532	MI0003205	AUGCCU	22	CAUGCCUUGAGUGUAGGACCGU	MIMAT0002888	CATGCCTTGAGTGTAGGACCGT	Yes	697	465	706	463	697	465	706	463	1186	834	1260	869	1020	1074.5	0.949279	0.855046	0.984961
hsa-miR-1246	5p	hsa-mir-1246	MI0006381	AUGGAU	19	AAUGGAUUUUUGGAGCAGG	MIMAT0005898	AATGGATTTTTGGAGCAGGG	No	2		2	1	1	1	1		23	2	16	4	22.5	20	1.125	0.855361	0.984961
hsa-miR-17-3p	3p	hsa-mir-17	MI0000071	CUGCAG	22	ACUGCAGUGAAGGCACUUGUAG	MIMAT0000071	ACTGCAGTGAAGGCACTTGTA	No		1			1	2	2	3	2	6	3	6	14	14.5	0.965517	0.859972	0.988606
hsa-miR-378a-3p	3p	hsa-mir-378a	MI0000786	CUGGAC	22	ACUGGACUUGGAGUCAGAAGGC	MIMAT0000732	ACTGGACTTGGAGTCAGAAGGC	Yes	4401	4240	4586	4016	4401	4240	4586	4016	13879	12409	14098	11621	13154	12869.5	1.02211	0.861658	0.988882
hsa-miR-181d-5p	5p	hsa-mir-181d	MI0003139	ACAUUC	23	AACAUUCAUUGUUGUCGGUGGGU	MIMAT0002821	AACATTCATTGTTGTCGGTGGGT	Yes	49	33	52	29	49	33	52	29	112	64	118	71	98	104.5	0.937799	0.864429	0.990401
hsa-miR-novel-chr17_13584	5p	hsa-mir-novel-chr17_13584	MYNO605	UUUGUG	23	UUUUGUGUCUCCCAUUCCCCAGA	hsa-miR-novel-chr17_13584	TTTTGTGTCTCCCATTCCCCAGT	No	1	2	1	1	6	6	8	4	8	10	11	6	19	18.5	1.02703	0.869811	0.994901
hsa-let-7f-1-3p	3p	hsa-let-7f-1	MI0000067	UAUACA	22	CUAUACAAUCUAUUGCCUUCCC	MIMAT0004486	CTATACAATCTATTGCCTTCCT	No	3	2	3	2	13	14	20	13	26	25	32	21	35.5	36.5	0.972603	0.873	0.996881
hsa-miR-novel-chr12_5479	3p	hsa-mir-novel-chr12_5479	MYNO772	GUUCCA	17	GGUUCCAUAGUGUAGUG	hsa-miR-novel-chr12_5479	GGTTCCATAGTGTAG	No	1	1	2	2	8	1	3	5	20	3	11	9	21.5	20	1.075	0.877012	0.997692
hsa-miR-29b-3p	3p	hsa-mir-29b-1	MI0000105	AGCACC	23	UAGCACCAUUUGAAAUCAGUGUU	MIMAT0000100	TAGCACCATTTGAAATCAGTGTT	Yes	51	15	43	22	51	15	43	22	223	105	176	130	174	163	1.06749	0.878086	0.997692
hsa-miR-1271-5p	5p	hsa-mir-1271	MI0003814	UUGGCA	22	CUUGGCACCUAGCAAGCACUCA	MIMAT0005796	CTTGGCACCTAGCAAGCACTCA	Yes	9	9	10	8	9	9	10	8	32	27	34	23	39.5	38.5	1.02597	0.883752	1
hsa-let-7e-3p	3p	hsa-let-7e	MI0000066	UAUACG	22	CUAUACGGCCUCCUAGCUUUCC	MIMAT0004485	CTATACGGCCTCCTAGCTTTCT	No	5	4	5	6	6	7	7	5	19	18	22	16	28.5	29	0.982759	0.88453	1
hsa-miR-342-3p	3p	hsa-mir-342	MI0000805	CUCACA	23	UCUCACACAGAAAUCGCACCCGU	MIMAT0000753	TCTCACACAGAAATCGCACCCGTC	No	67	62	63	62	86	61	76	76	258	206	239	216	242	237.5	1.01895	0.88877	1
hsa-miR-29c-3p	3p	hsa-mir-29c	MI0000735	AGCACC	22	UAGCACCAUUUGAAAUCGGUUA	MIMAT0000681	TAGCACCATTTGAAATCGGTT	No	20	9	17	16	68	28	48	44	153	62	104	97	117.5	110.5	1.06335	0.892167	1
hsa-miR-218-5p	5p	hsa-mir-218-1	MI0000294	UGUGCU	21	UUGUGCUUGAUCUAACCAUGU	MIMAT0000275	TTGTGCTTGATCTAACCATGT	Yes	457	112	494	153	457	112	494	153	810	199	874	264	514.5	579	0.888601	0.894934	1
hsa-miR-708-3p	3p	hsa-mir-708	MI0005543	AACUAG	22	CAACUAGACUGUGAGCUUCUAG	MIMAT0004927	CAACTAGACTGTGAGCTTCT	No	2	1		2	55	34	45	34	183	94	156	106	148.5	141	1.05319	0.896655	1
hsa-miR-152-3p	3p	hsa-mir-152	MI0000462	CAGUGC	21	UCAGUGCAUGACAGAACUUGG	MIMAT0000438	TCAGTGCATGACAGAACTTGG	Yes	651	432	575	539	651	432	575	539	2789	1979	2553	2080	2394	2326.5	1.02901	0.898753	1
hsa-miR-221-3p	3p	hsa-mir-221	MI0000298	GCUACA	23	AGCUACAUUGUCUGCUGGGUUUC	MIMAT0000278	AGCTACATTGTCTGCTGGGTTT	No	189	55	239	62	407	264	443	278	1399	788	1490	822	1103.5	1166	0.946398	0.902826	1
hsa-miR-novel-chrX_50088	5p	hsa-mir-novel-chrX_50088	MYNO221	CUGGAC	19	ACUGGACUUGGAGUCAGAA	hsa-miR-novel-chrX_50088	ACTGGACTTGGAGTCAGAA	Yes	63	36	54	49	63	36	54	49	142	77	109	101	119.5	115	1.03913	0.903282	1
hsa-miR-212-5p	5p	hsa-mir-212	MI0000288	CCUUGG	23	ACCUUGGCUCUAGACUGCUUACU	MIMAT0022695	ACCTTGGCTCTAGACTGCTTACT	Yes	12	6	7	4	12	6	7	4	18	7	17	6	22.5	21.5	1.04651	0.909464	1
hsa-miR-511-3p	3p	hsa-mir-511	MI0003127	AUGUGU	20	AAUGUGUAGCAAAAGACAGA	MIMAT0026606	TGAATGTGTAGCAAAAGACAGA	No	1				2	1	5	1	8	2	7	2	15	14.5	1.03448	0.909833	1
hsa-miR-148b-3p	3p	hsa-mir-148b	MI0000811	CAGUGC	22	UCAGUGCAUCACAGAACUUUGU	MIMAT0000759	TCAGTGCATCACAGAACTTTGT	Yes	1327	750	1214	780	1327	750	1214	780	3040	1761	2834	1759	2410.5	2306.5	1.04509	0.912309	1
hsa-miR-181c-5p	5p	hsa-mir-181c	MI0000271	ACAUUC	22	AACAUUCAACCUGUCGGUGAGU	MIMAT0000258	AACATTCAACCTGTCGGTGAGT	Yes	6	3	5	3	6	3	5	3	12	5	11	7	18.5	19	0.973684	0.91263	1
hsa-miR-452-5p	5p	hsa-mir-452	MI0001733	ACUGUU	22	AACUGUUUGCAGAGGAAACUGA	MIMAT0001635	AACTGTTTGCAGAGGAAACTGA	Yes	406	347	400	338	406	347	400	338	1766	1662	1856	1604	1724	1740	0.990805	0.917284	1
hsa-miR-744-5p	5p	hsa-mir-744	MI0005559	GCGGGG	22	UGCGGGGCUAGGGCUAACAGCA	MIMAT0004945	TGCGGGGCTAGGGCTAACAGC	No	11	22	17	20	28	33	28	33	67	92	74	82	89.5	88	1.01704	0.919447	1
hsa-miR-30a-5p	5p	hsa-mir-30a	MI0000088	GUAAAC	22	UGUAAACAUCCUCGACUGGAAG	MIMAT0000087	TGTAAACATCCTCGACTGGAAGCT	No	2678	1417	2511	1925	2694	2564	2543	2543	14022	10512	12978	11142	12277	12070	1.01715	0.926298	1
hsa-miR-152-5p	5p	hsa-mir-152	MI0000462	GGUUCU	23	AGGUUCUGUGAUACACUCCGACU	MIMAT0026479	AGGTTCTGTGATACACTCCGACT	Yes	6	2	7	3	6	2	7	3	11	2	8	4	16.5	16	1.03125	0.928389	1
hsa-miR-28-5p	5p	hsa-mir-28	MI0000086	AGGAGC	22	AAGGAGCUCACAGUCUAUUGAG	MIMAT0000085	AAGGAGCTCACAGTCTATTGA	No	37	32	40	28	46	36	49	32	207	167	213	154	197	193.5	1.01809	0.930727	1
hsa-miR-146b-5p	5p	hsa-mir-146b	MI0003129	GAGAAC	22	UGAGAACUGAAUUCCAUAGGCU	MIMAT0002809	TGAGAACTGAATTCCATAGGCTGT	No	816	147	706	253	717	114	771	165	3512	589	3531	934	2060.5	2242.5	0.918841	0.934315	1
hsa-miR-517a-3p	3p	hsa-mir-517a	MI0003161	UCGUGC	22	AUCGUGCAUCCCUUUAGAGUGU	MIMAT0002852	ATCGTGCATCCCTTTAGAGTGT	Yes	7	2	6	3	7	2	6	3	11	2	9	3	16.5	16	1.03125	0.934767	1
hsa-miR-517b-3p	3p	hsa-mir-517b	MI0003165	UCGUGC	22	AUCGUGCAUCCCUUUAGAGUGU	MIMAT0002857	ATCGTGCATCCCTTTAGAGTGT	Yes	7	2	6	3	7	2	6	3	11	2	9	3	16.5	16	1.03125	0.934767	1
hsa-miR-1299	3p	hsa-mir-1299	MI0006359	UCUGGA	22	UUCUGGAAUUCUGUGUGAGGGA	MIMAT0005887	TTCTGGAATTCTGTGTGAGGGA	Yes	7	15	9	13	7	15	9	13	15	26	21	21	30.5	31	0.983871	0.93585	1
hsa-miR-125b-1-3p	3p	hsa-mir-125b-1	MI0000446	CGGGUU	22	ACGGGUUAGGCUCUUGGGAGCU	MIMAT0004592	ACGGGTTAGGCTCTTGGGAGCT	Yes	25	13	27	14	25	13	27	14	73	30	72	36	61.5	64	0.960938	0.937081	1
hsa-miR-27a-5p	5p	hsa-mir-27a	MI0000085	GGGCUU	22	AGGGCUUAGCUGCUUGUGAGCA	MIMAT0004501	AGGGCTTAGCTGCTTGTGAGCA	Yes	27	19	31	16	27	19	31	16	50	29	52	24	49.5	48	1.03125	0.939502	1
hsa-miR-30d-3p	3p	hsa-mir-30d	MI0000255	UUUCAG	22	CUUUCAGUCAGAUGUUUGCUGC	MIMAT0004551	CTTTCAGTCAGATGTTTGCTGC	Yes	3	3	3	5	3	3	3	5	24	12	16	19	28	27.5	1.01818	0.942927	1
hsa-miR-1307-5p	5p	hsa-mir-1307	MI0006444	CGACCG	21	UCGACCGGACCUCGACCGGCU	MIMAT0022727	TCGACCGGACCTCGACCGGCT	Yes	10	3	9	6	10	3	9	6	34	10	29	17	32	33	0.969697	0.947368	1
hsa-miR-181a-3p	3p	hsa-mir-181a-1	MI0000289	CCAUCG	22	ACCAUCGACCGUUGAUUGUACC	MIMAT0000270	ACCATCGACCGTTGATTGTACT	No	26	11	24	11	28	10	25	12	87	32	78	37	69.5	67.5	1.02963	0.958804	1
hsa-miR-100-5p	5p	hsa-mir-100	MI0000102	ACCCGU	22	AACCCGUAGAUCCGAACUUGUG	MIMAT0000098	AACCCGTAGATCCGAACTTGTG	Yes	4927	2051	5265	1953	4927	2051	5265	1953	13113	5509	12940	5104	9321	9032	1.032	0.962595	1
hsa-miR-181b-5p	5p	hsa-mir-181b-1	MI0000270	ACAUUC	23	AACAUUCAUUGCUGUCGGUGGGU	MIMAT0000257	AACATTCATTGCTGTCGGTGGGT	Yes	74	79	80	64	74	79	80	64	219	215	253	177	227	225	1.00889	0.962861	1
hsa-miR-98-3p	3p	hsa-mir-98	MI0000100	UAUACA	22	CUAUACAACUUACUACUUUCCC	MIMAT0022842	CTATACAACTTACTACTTTCCT	No	3	1	2	1	13	6	13	5	26	11	26	12	28.5	29	0.982759	0.965558	1
hsa-miR-222-3p	3p	hsa-mir-222	MI0000299	GCUACA	21	AGCUACAUCUGGCUACUGGGU	MIMAT0000279	AGCTACATCTGGCTACTGGGT	Yes	98	76	96	77	98	76	96	77	784	389	797	347	596.5	582	1.02491	0.965773	1
hsa-miR-6500-3p	3p	hsa-mir-6500	MI0022211	CACUUG	21	ACACUUGUUGGGAUGACCUGC	MIMAT0025455	ACACTTGTTGGGATGACCTGC	Yes	7	27	7	32	7	27	7	32	16	64	15	62	50	48.5	1.03093	0.968439	1
hsa-miR-132-3p	3p	hsa-mir-132	MI0000449	AACAGU	22	UAACAGUCUACAGCCAUGGUCG	MIMAT0000426	TAACAGTCTACAGCCATGGTCGT	No	30	25	31	26	44	25	42	26	131	86	135	85	118.5	120	0.9875	0.96848	1
hsa-miR-novel-chr17_13221	3p	hsa-mir-novel-chr17_13221	MYNO534	AGUUUC	23	AAGUUUCUCUGAACGUGUAGAGC	hsa-miR-novel-chr17_13221	AAGTTTCTCTGAACGTGTAGAGA	No	7	4	6	7	18	8	15	12	89	42	69	64	75.5	76.5	0.986928	0.970093	1
hsa-miR-novel-chr17_14706	3p	hsa-mir-novel-chr17_14706	MYNO600	AGUUUC	23	AAGUUUCUCUGAACGUGUAGAGC	hsa-miR-novel-chr17_14706	AAGTTTCTCTGAACGTGTAGAGA	No	7	4	6	7	18	8	15	12	89	42	69	64	75.5	76.5	0.986928	0.970093	1
hsa-miR-23b-3p	3p	hsa-mir-23b	MI0000439	UCACAU	21	AUCACAUUGCCAGGGAUUACC	MIMAT0000418	ATCACATTGCCAGGGATTACCACT	No	341	431	364	461	510	700	569	662	2431	2931	2440	2896	2691	2678	1.00485	0.972842	1
hsa-miR-629-5p	5p	hsa-mir-629	MI0003643	GGGUUU	21	UGGGUUUACGUUGGGAGAACU	MIMAT0004810	TGGGTTTACGTTGGGAGAACT	Yes	8	25	10	27	8	25	10	27	106	62	104	66	94	95	0.989474	0.975682	1
hsa-miR-27b-3p	3p	hsa-mir-27b	MI0000440	UCACAG	21	UUCACAGUGGCUAAGUUCUGC	MIMAT0000419	TTCACAGTGGCTAAGTTCTGC	Yes	4978	4528	5337	5645	4978	4528	5337	5645	16476	13195	15349	14436	14845.5	14902.5	0.996175	0.976337	1
hsa-miR-4286	5p	hsa-mir-4286	MI0015894	CCCCAC	17	ACCCCACUCCUGGUACC	MIMAT0016916	ACCCCACTCCTGGTACCA	No	7	3	3	3	10	2	9	6	68	29	52	46	58.5	59	0.991525	0.982083	1
hsa-miR-28-3p	3p	hsa-mir-28	MI0000086	ACUAGA	22	CACUAGAUUGUGAGCUCCUGGA	MIMAT0004502	CACTAGATTGTGAGCTCCTGGA	Yes	576	531	683	446	576	531	683	446	1277	1156	1484	962	1226.5	1233	0.994728	0.982847	1
hsa-miR-novel-chr8_45117	3p	hsa-mir-novel-chr8_45117	MYNO758	GCUGGU	19	GGCUGGUCCGAUGGUAGUG	hsa-miR-novel-chr8_45117	GGCTGGTCCGATGGTAGTGGGTT	No	68	32	83	26	53	55	83	37	508	275	562	227	401.5	404.5	0.992583	0.989603	1
hsa-miR-1185-1-3p	3p	hsa-mir-1185-1	MI0003844	UAUACA	22	AUAUACAGGGGGAGACUCUUAU	MIMAT0022838	ATATACAGGGGGAGACTCTTAT	Yes	1	1		1	1	1		1	1	1	1	1	11	11	1	1	1
hsa-miR-1266-5p	5p	hsa-mir-1266	MI0006403	CUCAGG	23	CCUCAGGGCUGUAGAACAGGGCU	MIMAT0005920	CCTCAGGGCTGTAGAACAGGGCT	Yes	1			1	1			1	1			1	10.5	10.5	1	1	1
hsa-miR-1287-3p	3p	hsa-mir-1287	MI0006349	UCUAGC	22	CUCUAGCCACAGAUGCAGUGAU	MIMAT0026738	CTCTAGCCACAGATGCAGTGAT	Yes	1		1		1		1		1		1		10.5	10.5	1	1	1
hsa-miR-1294	5p	hsa-mir-1294	MI0006356	GUGAGG	22	UGUGAGGUUGGCAUUGUUGUCU	MIMAT0005884	TGTGAGGTTGGCATTGTTGTCT	Yes			1				1		1		1		10.5	10.5	1	1	1
hsa-miR-1298-5p	5p	hsa-mir-1298	MI0003938	UCAUUC	22	UUCAUUCGGCUGUCCAGAUGUA	MIMAT0005800	TTCATTCGGCTGTCCAGATGTA	Yes				1				1	1			1	10.5	10.5	1	1	1
hsa-miR-196b-5p	5p	hsa-mir-196b	MI0001150	AGGUAG	22	UAGGUAGUUUCCUGUUGUUGGG	MIMAT0001080	TAGGTAGTTTCCTGTTGTTGGG	Yes	47	36	44	37	47	36	44	37	203	155	197	161	189	189	1	1	1
hsa-miR-211-5p	5p	hsa-mir-211	MI0000287	UCCCUU	22	UUCCCUUUGUCAUCCUUCGCCU	MIMAT0000268	TTCCCTTTGTCATCCTTCGCCT	Yes	1	1		1	1	1		1	1	1		2	11	11	1	1	1
hsa-miR-296-5p	5p	hsa-mir-296	MI0000747	GGGCCC	21	AGGGCCCCCCCUCAAUCCUGU	MIMAT0000690	AGGGCCCCCCCTCAATCCTGT	Yes	2	1		2	2	1		2	2	1	1	2	11.5	11.5	1	1	1
hsa-miR-3133	5p	hsa-mir-3133	MI0014153	AAAGAA	22	UAAAGAACUCUUAAAACCCAAU	MIMAT0014998	TAAAGAACTCTTAAAACCCAAT	Yes	1	1	1	1	1	1	1	1	1	1	1	1	11	11	1	1	1
hsa-miR-3177-3p	3p	hsa-mir-3177	MI0014211	GCACGG	21	UGCACGGCACUGGGGACACGU	MIMAT0015054	TGCACGGCACTGGGGACACGT	Yes		1	1			1	1			1	1		10.5	10.5	1	1	1
hsa-miR-337-5p	5p	hsa-mir-337	MI0000806	AACGGC	21	GAACGGCUUCAUACAGGAGUU	MIMAT0004695	GAACGGCTTCATACAGGAGTT	Yes		1	1	1		1	1	1	1	2	2	1	11.5	11.5	1	1	1
hsa-miR-342-5p	5p	hsa-mir-342	MI0000805	GGGGUG	21	AGGGGUGCUAUCUGUGAUUGA	MIMAT0004694	AGGGGTGCTATCTGTGATTGAG	No	1		1	1	2	1	1		7	2	6	3	14.5	14.5	1	1	1
hsa-miR-346	5p	hsa-mir-346	MI0000826	GUCUGC	23	UGUCUGCCCGCAUGCCUGCCUCU	MIMAT0000773	TGTCTGCCCGCATGCCTGCCTCT	Yes	1	1	2	1	1	1	2	1	2	1	2	1	11.5	11.5	1	1	1
hsa-miR-383-5p	5p	hsa-mir-383	MI0000791	GAUCAG	22	AGAUCAGAAGGUGAUUGUGGCU	MIMAT0000738	AGATCAGAAGGTGATTGTGGCT	Yes	1	1		2	1	1		2	1	1		2	11	11	1	1	1
hsa-miR-429	3p	hsa-mir-429	MI0001641	AAUACU	22	UAAUACUGUCUGGUAAAACCGU	MIMAT0001536	TAATACTGTCTGGTAAAACCGT	Yes	1		1		1		1		1		1		10.5	10.5	1	1	1
hsa-miR-4677-3p	3p	hsa-mir-4677	MI0017308	CUGUGA	22	UCUGUGAGACCAAAGAACUACU	MIMAT0019761	TCTGTGAGACCAAAGAACTACT	Yes	3	2	3	2	3	2	3	2	5	3	4	4	14	14	1	1	1
hsa-miR-5010-3p	3p	hsa-mir-5010	MI0017878	UUUGUG	22	UUUUGUGUCUCCCAUUCCCCAG	MIMAT0021044	TTTTGTGTCTCCCATTCCCCAGT	No		1			6	6	8	4	8	10	11	7	19	19	1	1	1
hsa-miR-520h	3p	hsa-mir-520h	MI0003175	CAAAGU	22	ACAAAGUGCUUCCCUUUAGAGU	MIMAT0002867	ACAAAGTGCTTCCCTTTAGAGT	Yes	1		1		1		1		1		1		10.5	10.5	1	1	1
hsa-miR-548ba	5p	hsa-mir-548ba	MI0025747	AAGGUA	22	AAAGGUAACUGUGAUUUUUGCU	MIMAT0031175	AAAGGTAACTGTGATTTTTGCT	Yes		1		1		1		1		1		1	10.5	10.5	1	1	1
hsa-miR-548o-3p	3p	hsa-mir-548o-2	MI0016746	CAAAAC	22	CCAAAACUGCAGUUACUUUUGC	MIMAT0005919	CCAAAACTGCAGTTACTTTTGC	Yes	6	6	6	7	6	6	6	7	12	10	10	12	21	21	1	1	1
hsa-miR-6511b-3p	3p	hsa-mir-6511b-1	MI0022552	CUCACC	23	CCUCACCACCCCUUCUGCCUGCA	MIMAT0025848	CCTCACCACCCCTTCTGCCTGCA	Yes		1		1		1		1		1		1	10.5	10.5	1	1	1
hsa-miR-6516-3p	3p	hsa-mir-6516	MI0025513	UCAUGU	22	AUCAUGUAUGAUACUGCAAACA	MIMAT0030418	ATCATGTATGATACTGCAAACA	Yes	2		2	1	2		2	1	3		2	1	11.5	11.5	1	1	1
hsa-miR-656-3p	3p	hsa-mir-656	MI0003678	AUAUUA	21	AAUAUUAUACAGUCAACCUCU	MIMAT0003332	AATATTATACAGTCAACCTCT	Yes	8	4	8	4	8	4	8	4	10	6	11	5	18	18	1	1	1
hsa-miR-664b-3p	3p	hsa-mir-664b	MI0019134	UCAUUU	22	UUCAUUUGCCUCCCAGCCUACA	MIMAT0022272	TTCATTTGCCTCCCAGCCTACA	Yes	2	2	2	2	2	2	2	2	4	3	3	4	13.5	13.5	1	1	1
hsa-miR-6809-3p	3p	hsa-mir-6809	MI0022654	UUCUCU	21	CUUCUCUUCUCUCCUUCCCAG	MIMAT0027519	CTTCTCTTCTCTCCTTCCCAGT	No	1				2	1	1	1	3	1	2	2	12	12	1	1	1
hsa-miR-6866-5p	5p	hsa-mir-6866	MI0022713	UAGAGG	23	UUAGAGGCUGGAAUAGAGAUUCU	MIMAT0027632	TAGAGGCTGGAATAGAGATTCT	No				1		1				1		1	10.5	10.5	1	1	1
hsa-miR-novel-chr12_5225	3p	hsa-mir-novel-chr12_5225	MYNO393	GCACCC	23	UGCACCCUGGUGCUGUGCUCUGU	hsa-miR-novel-chr12_5225	TGCACCCTGGTGCTGTGCTCTGT	Yes	1				1				1		1		10.5	10.5	1	1	1
hsa-miR-novel-chr14_9030	5p	hsa-mir-novel-chr14_9030	MYNO16	UGCAAG	24	UUGCAAGCAACACUCUGUGGCAGA	hsa-miR-novel-chr14_9030	TTGCAAGCAACACTCTGTGGC	No			1		2	1	1	1	5	1	4	2	13	13	1	1	1
hsa-miR-novel-chr14_9689	5p	hsa-mir-novel-chr14_9689	MYNO26	UUGAUG	22	UUUGAUGACUGUUCUUCCUGUU	hsa-miR-novel-chr14_9689	TTTGATGACTGTTCTTCCTGTT	Yes	1		1	1	1		1	1	2		1	1	11	11	1	1	1
hsa-miR-novel-chr18_16062	5p	hsa-mir-novel-chr18_16062	MYNO63	CGCUGC	23	ACGCUGCGACCUAGAUGUAUUCU	hsa-miR-novel-chr18_16062	ACGCTGCGACCTAGATGTATTCT	Yes	1			1	1			1	1			1	10.5	10.5	1	1	1
hsa-miR-novel-chr1_21054	3p	hsa-mir-novel-chr1_21054	MYNO232	UGUGGG	23	AUGUGGGCUAGUUUCAGACAGGU	hsa-miR-novel-chr1_21054	ATGTGGGCTAGTTTCAGACAGGT	Yes	1	1	2	1	1	1	2	1	9	2	8	3	15.5	15.5	1	1	1
hsa-miR-novel-chr21_24757	3p	hsa-mir-novel-chr21_24757	MYNO665	CUCUGG	18	UCUCUGGGCCUGUGUCUU	hsa-miR-novel-chr21_24757	TCTCTGGGCCTGTGTCTTAGA	No	1				1	1	1	2	6	4	5	5	15	15	1	1	1
hsa-miR-novel-chr2_28818	3p	hsa-mir-novel-chr2_28818	MYNO17	UCAUUU	22	UUCAUUUGCCUCCCAGCCUACA	hsa-miR-novel-chr2_28818	TTCATTTGCCTCCCAGCCTACA	Yes	2	2	2	2	2	2	2	2	4	3	3	4	13.5	13.5	1	1	1
hsa-miR-novel-chr8_44480	5p	hsa-mir-novel-chr8_44480	MYNO699	UGGCUG	22	UUGGCUGGUCUCUGCUCCGCAG	hsa-miR-novel-chr8_44480	TTGGCTGGTCTCTGCTCCGCAG	Yes	2	1	2	1	2	1	2	1	2	1	2	1	11.5	11.5	1	1	1
hsa-miR-novel-chr8_45497	5p	hsa-mir-novel-chr8_45497	MYNO631	UGAAAC	18	UUGAAACUGUACCCCUUA	hsa-miR-novel-chr8_45497	TTGAAACTGTACCCCTTA	Yes			1				1		1		1		10.5	10.5	1	1	1
hsa-miR-novel-chr8_46030	3p	hsa-mir-novel-chr8_46030	MYNO22	UAUCCU	22	UUAUCCUCCAGUAGACUAGGGA	hsa-miR-novel-chr8_46030	TTGTCCTCCAGTAGACTAGGGA	No	1		1		1		2		3		3		11.5	11.5	1	1	1
hsa-miR-novel-chr9_48286	3p	hsa-mir-novel-chr9_48286	MYNO31	UUGAAU	23	UUUGAAUGUUUGAUAGUCUCACA	hsa-miR-novel-chr9_48286	TTTGAATGTTTGATAGTCTCACA	Yes	1				1				1		1		10.5	10.5	1	1	1
hsa-miR-novel-chrY_50764	5p	hsa-mir-novel-chrY_50764	MYNO791	GGUUAG	18	CGGUUAGUGCUGAGAGUG	hsa-miR-novel-chrY_50764	CGGCGGTTAGTGCTGAGAGTG	No	1						1		1		1		10.5	10.5	1	1	1

## Sheet: Figure S1
Supplementary Figure S1. MiR-155-5p expression in GSAT and ASAT.
MiR-155-5p expression in GSAT and ASAT. MiRNA expression was quantified using Taqman qRT-PCR. Results are expressed as the mean ± SD (n=18).

## Sheet: Table S5
Table S5. Energy Intake, Macronutrient Distribution, Total Physical Activity and Alcohol Consumption
Variable	Control	Exercise	Group	Time	Group x Time
EI (kJ)			0.27	0.866	0.483
Baseline	8269.0 (2204.2)	9196.0 (3285.7)
Week 12	8415.0 (1406.4)	8568.8 (1700.6)
Protein (% EI)			0.284	0.375	0.274
Baseline	14.2 (1.8)	13.2 (2.6)
Week 12	13.3 (1.9)	13.8 (3.1)
Fat (% EI)	29.3 (5.9)	30.6 (6.2)	0.531	0.459	0.176
Baseline	27.7 (7.2)	32.8 (5.4)
Week 12
Carbohydrates (% EI)			0.879	0.268	0.052
Baseline	55.7 (6.4)	55.3 (5.5)
Week 12	58.2 (8.1)	52.1 (8.0)
Total PA (min/day)			0.113	0.731	0.062
Baseline	411.8 (103.6)	352.8 (52.2)
Week 12	394.0 (114.0)	399.3 (62.1)
Alcohol intake n (%)			0.246	0.416	0.296
Baseline	5 (41.7)	12 (63.2)
Week 12	7 (58.33)	10 (52.63)
Data are presented as the mean ± SD. Alcohol intake presented as the number of individuals who consumed a standard drink of 10g of pure alcohol.
P values were calculated using a repeated measures mixed model for dietary intake and physical activity, and logistic regression for alcohol consumption.
Abbreviations: EI: energy intake; PA: physical activity.

## Sheet: Manuscript Information
Changes in subcutaneous adipose tissue microRNA expression in response to exercise training in African women with obesity
Carmen Pheiffer1,2,3*, Stephanie Dias1, Amy E Mendham4,5, Babalwa Jack1,2, Tarryn Willmer1,2, Nasr Eshibona6, Hocine Bendou6, Ashley Pretorius7, Julia H. Goedecke1,5
1Biomedical Research and Innovation Platform, South African Medical Research Council, Tygerberg, 7505, South Africa
2Centre for Cardio-Metabolic Research in Africa (CARMA), Division of Medical Physiology, Faculty of Medicine and Health Sciences, Stellenbosch University, Tygerberg, 7505, South Africa
3Department of Obstetrics and Gynaecology, Faculty of Health Sciences, University of Pretoria, Pretoria, 0001, South Africa
4South African Medical Research Council/WITS Developmental Pathways for Health Research Unit (DPHRU), Department of Paediatrics, School of Clinical Medicine, Faculty of Health Sciences, University of the Witwatersrand, Johannesburg, 2050, South Africa
5Health through Physical Activity, Lifestyle and Sport Research Centre (HPALS), FIMS International Collaborating Centre of Sports Medicine, Division of Physiological Sciences, Department of Human Biology, Faculty of Health Sciences, University of Cape Town, Observatory, 7925, South Africa
6South African Medical Research Council Bioinformatics Unit, South African National Bioinformatics Institute, University of the Western Cape, Bellville, 7535, South Africa
7Diagnostic Aptamer Technologies, Aminotek, Cape Town, 8000, South Africa
